# Supplementary material for: Single‐Cell RNA Sequencing of Peripheral Blood Mononuclear Cells in Patients With Single Ventricle/Hypoplastic Left Heart Syndrome
Source: J Gene Med. 2025 Aug 19;27(8):e70030. doi: 10.1002/jgm.70030 (PMC12365367; doi:10.1002/jgm.70030)
Supplement: Supplementary file 1 — Table S1: Average log2FC of the DE genes by the 15 cell types. *Positive value means higher expression in cases. Table S2: DE genes with opposite directions in different cell types. *Positive value means higher expression in cases. jgm70030‐sup‐0001‐sTables.xlsx. Table S3: The DE genes grouped into different modules jgm70030‐sup‐0001‐sTables.xlsx. Table S4: Significant Hallmark gene sets overrepresented in each module jgm70030‐sup‐0001‐sTables.xlsx. [file JGM-27-e70030-s001.xlsx]

## Sheet: sTable1
gene	B cells, naive	Monocytes, CD14+	Monocytes, CD16+	NK cells	T cells, CD4+, memory TREG	T cells, CD4+, naive	T cells, CD4+, naive, stimulated	T cells, CD4+, naive TREG	T cells, CD4+, TFH	T cells, CD4+, Th1_17	T cells, CD4+, Th17	T cells, CD4+, Th1	T cells, CD4+, Th2	T cells, CD8+, naive	T cells, CD8+, naive, stimulated
A1BG													-3.57972	-1.39594
A2M						4.53953			3.21381			4.05161	2.45058
A2M-AS1				-2.67988
AAK1				-0.811467	-3.73495		-3.00799	-0.52765	-1.79486	-1.61308	-2.70447		-1.5208	-0.683538
AAMP			-2.01696
AASDHPPT		-3.00893
AATF	1.16524								1.53741			1.4114		1.11764
ABAT										2.82515		4.03416
ABCA1				4.66877		5.46286	3.11326	7.19703		5.73205	5.08342	6.37634		4.70121
ABCA5						1.56081			1.67841					2.01658
ABCB1	3.87039					3.46012				1.91052		3.59084		3.25005
ABCB7						1.56805			2.13612			2.27314		1.98213
ABCC1	3.12901				3.67136	3.09292	3.89321	3.33099	2.94155	3.56772	3.30431	3.23425	2.83582	3.46428
ABCC3		-4.64407
ABCC5		-4.69344
ABCD2														-2.11833
ABCD3						1.64402
ABCE1	-0.783038	-1.58569
ABCF1	1.38559		-1.44864			1.0486		1.59375	1.4904		1.347	1.81055	1.31419	1.08021
ABCG1			3.27046	3.99315	4.90027	5.08655	4.36906	5.77842	5.23596	5.06825	5.30934	5.07631	5.45444	4.55329
ABHD11			-1.82895
ABHD14B						-1.6727							-2.31563
ABHD15-AS1					4.95738			6.59193	8.3967			7.4656	6.78002
ABHD16A			-2.45282
ABHD17A	-1.64364		-2.03752		-3.86046			-1.74042		-2.3941			-2.07972	-1.12662
ABHD17B					3.48813
ABHD18		-1.97236	-3.4019					3.36635				3.35966	2.88214	2.32424
ABHD3	2.62769									1.93072	2.6103
ABI1	1.5649				2.10754			1.72846	1.87773	1.7768	1.72945	2.12904	1.83195	1.59109
ABI3			-2.296
ABL1										3.56479		3.71967
ABL2						1.9286								1.67504
ABLIM1		-4.29187			2.92183			2.18251					2.15636
ABR	2.91147
ABRACL	-1.39049	-1.05078		-1.55025	-2.99012	-1.23886		-1.51308	-1.24349	-2.13112	-2.54868	-1.61631	-1.90541	-1.28907
ABRAXAS1						-1.19545
ABT1						0.872535
ABTB1			-1.25019
AC002463.1				-2.36731		-1.37772								-1.68534
AC004687.1	-1.75993	-1.22729					-2.70163		-2.14981			-2.16638	-2.26157
AC004797.1											5.88899
AC004854.2												6.19418
AC005037.1	4.53293			7.12524	5.56873	4.03865		4.55577	5.68114	6.47557	5.48671	6.94374	4.23874	6.87653
AC005237.1			-2.32505
AC005480.1	4.17941			5.61374		1.33807				3.97626	4.69286	5.17194		4.94517
AC005670.3		2.05786	2.48573
AC005842.1						-2.14274							-3.55966	-3.62166
AC005920.2	2.59322											8.4428
AC006001.2		-2.12604	-1.99792
AC006059.1					6.67846	4.31347								4.71101
AC006369.1				-2.59156							-2.47116		-3.19779
AC007216.4					5.15005			5.47011	6.67975	5.32873		5.97175	5.89019	5.67174
AC007384.1		-2.33492		2.79525	2.76351					3.56045
AC007952.4				2.54132	4.15505							3.20662	3.73646
AC008105.3			-3.04046			-0.753678					-2.60977		-2.43703	-0.679469
AC008119.1		-6.17095
AC008569.1				5.93981		5.58706	4.39735	5.32517	4.85736	5.02341	5.14635	5.09835	4.7123	6.22225
AC008875.3								-2.05062						-1.99752
AC008892.1									3.06597		3.76751
AC008937.2			-2.80961								6.22606
AC009313.1	6.46282			7.78006	5.37741	3.0536		4.22004	3.76964	4.042	5.00414	4.5256	3.94686	3.68077
AC009522.1		-2.42001
AC010168.1				-5.91457
AC010260.1											5.17294
AC010275.1														6.94324
AC010609.1				-1.02576	7.17927		2.22351	5.6096		7.59183	7.35939	8.3068	6.78503
AC010894.3					6.43095						5.87066		6.42929
AC011476.3	4.20196	2.30304			5.90822	4.16076		4.78241	4.16908	3.98161	4.18719	4.3674	5.14896	4.97812
AC011511.2				7.58981
AC011933.4	-1.84006
AC012447.1	6.30877			6.45474	5.07037					5.82617		3.18659
AC012615.1												2.53164
AC013652.1		-3.54568
AC015849.1				2.25721
AC015912.3		4.03522
AC016074.2			-5.07809		-2.71603				-2.68276	-2.09711	-2.16285	-2.51241	-2.54954	-2.34849
AC016168.2	-3.53797
AC016831.1										2.30887
AC016831.5										1.97889	1.83852		1.70725	2.40761
AC016831.7			3.81517		4.15043		3.49454		3.80445	3.30793	3.64476
AC017104.1				3.09897
AC018682.1	4.58871
AC018816.1				4.75641		1.56871			2.45524	3.11647	2.36306		2.66076
AC019197.1		-6.06665
AC020656.1			3.90173
AC020911.2						2.95892			2.54624		3.52793			3.39733
AC020916.1	4.44548			3.69798	3.98396				3.78592	4.11657	3.51572	4.28923	4.42623
AC021752.1				5.15922
AC022075.1				-1.71371
AC022182.1											5.29796
AC022217.3				5.59688	4.99746				5.11384	5.38623	5.59496	5.36512	4.94473	5.10315
AC022509.2		-6.3138
AC023424.3					5.76232				5.64187	5.67353	6.00246	5.35026
AC024084.1			-3.65337
AC025048.4		-6.27723
AC025159.1	1.3849					1.26115								1.49398
AC025164.1				2.78371					1.0895
AC025580.2			6.21552
AC026124.2												4.7031
AC026341.1										-2.52966
AC026470.2												6.65712
AC026979.2				2.54492	2.43133	1.87613	1.17174	2.32707	2.26884	2.43156	2.74949	2.47757	2.33451	2.15336
AC027097.2		-2.78975
AC034114.2												6.98666
AC044849.1	2.48717			2.50027	3.36049	2.41435		3.07883			2.71707			2.27855
AC053513.1					5.9209							6.61969
AC058791.1									1.66093	1.9966	1.53913	1.68956	1.55184
AC064805.1			-2.04999
AC067945.4				7.25339						4.49122				5.30967
AC068282.1					6.8578			5.35639	6.12625	5.77942	6.15603	6.19898	5.32593
AC068533.3				5.95222
AC068587.4		-2.19645												-1.6393
AC068724.3								6.12237		7.231	5.6769	7.67138		7.3077
AC068888.1						3.49157			5.90531					3.91497
AC073167.1					6.19732	5.70911	2.29847	5.05568	6.97411	5.41157	5.92224	6.61199	5.13563	6.3816
AC074032.1	1.94869				2.77681			3.80645	2.76978	2.9604	2.70862	2.94389	2.76449	2.89281
AC078883.1						-1.7176		-2.09463
AC079781.5										3.1253	3.36033	3.15039
AC079921.1						3.84411					4.16431	5.61141	5.52233	5.09177
AC083837.1			-6.15701
AC084871.1			5.58599
AC087239.1	3.29289			4.24108		2.36078		3.38027	3.22291	3.42099	2.88531	3.63855	3.26488	2.53901
AC087286.2			6.09761	6.45079	5.41738	4.30174	2.88857		6.85199	4.66655	6.27714	6.0295	5.5458
AC087500.1			-2.32165
AC087854.1												2.03531
AC090409.1		-4.54874
AC091271.1										3.90166
AC092120.3			5.0074	4.89352	5.35736	3.77306		4.8382	6.69737	5.50062	6.17835	6.34353	3.84766	5.8419
AC092338.3	1.57294					1.57331		1.49931	2.21914		2.30956	2.28914	1.9418	1.3694
AC092652.1						4.87893		5.96281	7.04593	6.4129	5.32012	7.2047	5.05342	6.73487
AC092652.2									7.54067	6.73276	6.07126	8.28566	5.46932
AC093157.1						-1.92353			-1.94629			-1.88397	-3.10934	-1.58257
AC093865.1				-2.42354
AC096667.1			-2.4309
AC097376.3				-3.18115										-1.40371
AC099489.1		7.85757
AC100810.1		-2.72866				-1.18995	-2.73616
AC103591.3				3.77436	4.82112	4.32502		4.71844	3.9916	4.69733	4.69613	4.14428	4.30787	3.16173
AC104316.1	3.41255			6.27948	6.41923			6.41619			5.82046	5.80584
AC104365.1	5.78735			7.05598	6.59243			5.3569	6.41463	5.51458	6.68282	6.05187	5.53404	5.58378
AC104695.2										4.1125
AC104695.4		-1.69345
AC107068.2		-5.60255
AC108863.2	1.45844
AC108879.1	-3.3515
AC114760.2	-1.34069		-3.34902		3.55522				2.31782
AC116366.1		3.18055
AC118549.1										2.01872	1.81945	2.01182
AC119674.1		-7.11538
AC120193.1		-3.28046
AC124016.1										3.45084
AC124248.1										4.43004
AC124944.3		-5.67095
AC127035.1					4.57642	2.96539		3.42067	4.16323		3.2879	4.55284	3.17295	5.05336
AC131237.1		-8.17557
AC131568.1		1.60944
AC133644.2					-3.75006
AC136475.3											3.49921
AC137932.2		-6.15178
AC138123.1											5.06689
AC139720.1								-4.60079	-4.88988				-5.25088
AC147067.1			-2.80072
AC147651.1		-3.88157
AC239799.2	3.76382
AC243829.1				-3.23346
AC243960.1				-1.65907	-3.39463	-1.86365		-2.58035	-1.68126				-3.12695	-1.82178
AC245014.3	2.76725	-3.16708		2.75856	6.1032			5.26174	4.2456			3.73456		4.37174
AC245060.5	-4.10041
AC245297.3										-2.95425			-2.64374	-0.994921
AC245407.2														-1.81588
AC253572.2		-2.18624		3.34023		2.71141		4.84809	4.17551			3.91772
ACAA1	-1.05889			-1.06345
ACAA2		-1.05787	-1.58526							-3.68602
ACACA		-2.15138				2.57216			3.3339	4.03123	3.98921	3.64114	2.48605	3.10294
ACADM			-2.60829	-2.45966										-1.51485
ACADVL				-1.08329
ACAP1							2.12862
ACAP2													-1.2998	1.29962
ACAT1														-1.64279
ACAT2	-2.22956
ACBD3			-3.41973			1.14023			1.65544	1.79078	1.76326	1.62649		1.41177
ACBD5		-0.696384												1.23948
ACBD6									1.36388			1.89988
ACIN1						0.723604			0.857003					1.0874
ACLY		-1.25416
ACO2						1.74541		2.26586	1.69378			1.80015	1.5353	1.78728
ACOT13		-3.13996	-3.40615
ACOX1		-0.892417
ACP1	-0.724066	-1.47869	-0.916729	-0.660578
ACP2		-5.55172
ACP5		-5.8779	-3.68954
ACPP		-2.74359
ACRBP		-4.12751
ACSL1	3.87665									4.5714		4.586
ACSL3								2.27009	1.86724	2.18601	2.47358	2.37078
ACSL4	1.55373
ACSL5		-1.50991
ACSM1	4.13493
ACTB	-1.07862		-1.17041				-2.12861
ACTG1			-1.34112
ACTN4	-0.827347
ACTR10				-0.9303		1.25782
ACTR1A			-1.29871
ACTR2						0.512135			0.549812	-1.34036	-2.36874		-1.86721	0.545828
ACTR3										-1.24381	-1.5297		-1.28158	-0.847071
ACTR6						-0.492671
ACVR1B		1.81515	1.85077
ACYP2		-1.58921	-1.60132					-1.42602		-2.00541
ADA									2.02365
ADA2		-1.37022
ADAM10								1.51535					-1.50389	1.44985
ADAM15		-0.76238
ADAM17	1.86698				2.11107	1.72418			2.02084	2.50518		2.14998	1.96845	2.56777
ADAM19									2.858	2.89879	3.15131	2.82485	2.70471
ADAM23													3.13492
ADAM28				-3.5072
ADAM9			3.22346
ADAMDEC1		-7.86628
ADAMTS17													3.04097
ADAMTS6						3.21388								2.20939
ADAMTSL4			-1.98677
ADAMTSL4-AS1				3.56954									3.95877
ADAP2			-1.54115
ADAR	1.09742					0.806214		1.34326	1.28886				-1.63479	1.01336
ADARB1						1.00405
ADARB2	6.30166			-4.72859
ADCY3	3.62521
ADCY7				1.04467
ADCY9		-1.77833		-3.59316
ADD1				-0.637036		0.765388
ADD3					-2.29776					-2.03887
ADGRE5	2.37545			1.88449	2.52496	2.28034	3.95059	2.65739	2.70976	2.55595		2.29585	2.53953	2.77559
ADGRG3		6.18396
ADH5	-1.6365		-1.15385	-1.3153		-0.603191					-2.62667		-1.95802
ADI1		-1.56692	-1.42482
ADIPOR1			2.11738	3.13118	3.62518			3.38164	2.85029	2.60781	3.69432		3.11483
ADIPOR2									2.5206					1.84731
ADM		2.88364
ADNP						1.62788		1.90702	1.94348	1.80213	2.80103	1.98978	1.52744	1.52694
ADNP2	2.87243		1.77688		3.09637	2.60782	1.30595	3.24491	2.63753	2.78225	2.71559	2.67686	2.92862	2.84275
ADORA2A		-2.4054
ADPGK	1.28316					1.21262								1.57454
ADRM1	-1.34618		-2.10057				-2.25094
ADSL						0.806854			0.903326					1.09891
ADSS		-1.20214	-1.95887	-0.808503		-0.629505
ADTRP								-2.17994	-1.65782
AEBP2	2.00852				3.02814				2.33868		2.04979	1.96512
AF117829.1	2.01145
AFAP1		-4.84892				3.18051				3.32484
AFDN										2.48338
AFF1				1.12638	2.68542			2.9707
AFF3				1.64624	3.45799							4.46203		3.05682
AFF4					2.43732	1.55205		2.05534	1.87189	2.29256	1.53679	1.82039	1.96593	1.73044
AFG3L2						1.08585
AFTPH						1.43944								1.65661
AGAP1										3.21078
AGAP3			2.63424
AGBL5									3.59189
AGFG1	1.62024					0.826513		2.42205	1.27357
AGGF1		-1.6932
AGO1	2.16851
AGO2	2.56601				2.87982	1.73269	2.1785	2.27738	2.01202	2.50026	2.31327	2.51663	2.25865	2.0751
AGO3									1.8534	2.27431	2.01377	1.93079
AGO4				-1.18601
AGPAT1		-3.29343
AGPAT2		-1.39989	-2.64664
AGPAT3	2.737			1.697		1.68327		2.5138	1.95566	1.83494	1.48519	2.00249		1.91418
AGPAT4										2.03622	2.08974	2.9597	2.56185
AGPAT5		-3.89828					-2.28189					2.23141	2.12638
AGPS						1.45786			1.86353			2.14335	1.96039
AGTPBP1	2.36772				2.63164	2.25284		2.73592	2.56492	2.44481	2.43005	2.33669		2.31991
AGTRAP			-1.38678	-1.62911
AHCTF1	1.6589								1.60521	2.15886	2.00662	1.80961
AHCYL1			-1.62294
AHCYL2			-2.2053	-1.62455		-1.35576
AHI1						-1.30516
AHNAK			-1.60383		-2.89906					-1.93503
AHR			2.76359	2.13217	2.22425	2.49646	3.0169	2.34741	2.20428	2.71133	2.09179	2.48024	2.37588	2.62759
AHRR		-6.19294	-5.64428
AHSA1	-1.62962		-1.9926	-1.07187			-5.21562
AHSP			9.11119		9.58922			10.3363	11.0239	11.8548	11.1356		11.2648
AIDA	-1.40693		-1.54418
AIF1	3.85832			2.56848	3.05563		3.38228	2.61944	2.49276	5.18979		3.59107	3.40058
AIG1			-3.19794
AIM2	-5.45915
AIMP1		-0.57052	-2.33273		-2.5513				0.837206					0.747954
AIP	-1.39318	-1.52033	-1.7928	-1.12174	-3.06972						-3.28319		-2.42722	-0.931154
AJ009632.2			-6.23658
AK2		-1.26272	-1.0392
AK5				-3.64793										-2.15359
AK9				-2.25561
AKAP10	1.96154													1.93759
AKAP11		-2.25084	-1.39174
AKAP13							2.55066	1.37391	1.72012	1.58536		1.38686		1.48946
AKAP17A		0.891582		0.791978		0.818146			1.16825
AKAP7			-2.93358					-1.47057
AKAP8	1.84984	1.06514	1.41878		3.19963	1.69645		2.33058	2.18074	2.01428		2.26297	2.41995	1.8292
AKAP8L	1.04582		1.34238			0.897198			1.31728					1.11297
AKAP9			-1.8108			0.788269				1.04161		0.879261
AKIRIN1	1.21096	0.751419		1.07277		0.907714		1.54557	1.0482	1.01419				0.673869
AKIRIN2	1.39858					1.01389
AKR1A1		-1.77794	-2.65054
AKR7A2	-1.77215	-1.05674	-2.28697	-1.31307						-2.56861
AKT1		-0.876076
AKT2	0.95311			0.98765		1.31463			1.50222					1.47829
AKT3								3.61473	2.65625
AL021155.5	3.08273			3.08555	3.66983	2.82975		3.87662	3.99375	3.3851	3.03916	3.00053	3.23223	2.01291
AL021707.1					4.54402							7.67251
AL031428.1												8.4428
AL031772.1	4.00122				5.21042				4.44704			5.95378	5.58282
AL034397.3			-2.90589
AL035071.2								4.60011
AL035634.1					6.51011	5.03323		5.40607		4.58347		5.4867		6.81769
AL049869.3												5.23303
AL078604.4		-4.82284
AL109930.1								4.13074					-4.09536
AL118516.1		3.20869		2.56112		1.62466		2.17862	2.0554	2.65964	2.60025	2.05168	2.11437	1.87223
AL121603.2										3.92183
AL121933.2			-1.78924
AL121944.1	1.8884
AL133330.1		-2.07246
AL133453.1			-3.02016								-5.11645
AL133480.1					6.65532
AL136456.1											4.77138
AL137025.1					6.45185
AL139022.1					5.91013	4.50899		4.85626	8.20809					4.7364
AL139246.5	2.46879		-2.87956	1.55696
AL139330.1									5.79234
AL139807.1										5.36315		3.18089
AL157402.2			-1.67456						7.2738
AL157871.4		-1.59077
AL157938.2					5.94114	4.10412		4.02789	5.04336	6.4112	5.39489	5.4169	4.72429	6.52552
AL157938.3												3.76813
AL158212.2			-1.9845
AL158801.3									5.93284
AL162253.2		-3.207												-2.01939
AL162424.1		-4.52611
AL163541.1		7.29217	6.76691
AL353660.1								-4.15335
AL355075.4	6.00885									4.86586
AL360012.1	4.06989	-2.3288		3.37111				5.14886				4.23799
AL360091.3									3.33794			5.82696
AL365272.1	1.15194
AL391839.1					5.22609	6.14593		4.08566	8.45086		5.74979			6.1421
AL499604.1				1.63229					1.98319	2.34679	1.98694		2.2391
AL512603.2			-2.07514
AL589693.1											7.47495
AL589935.1		-6.40679
AL591242.1		-9.05973
AL592183.1	-2.01357												-1.94284
AL592429.2	-1.9803
AL627171.2			-2.43926				-4.25029						-2.63404
AL645568.1				-2.46025
AL662844.4	-3.19301					-3.41229		-3.74155
AL691403.1	6.42695			8.2758	5.47071	6.11186		4.61761	6.42661	6.30628	5.72842	3.78369	4.61708	6.93142
AL731577.2		2.94694	3.42392					3.78146	5.7157	5.96303		6.93901		6.63025
ALAS2			8.47947		9.95333			9.21893	11.0758	11.3124	10.2225	9.46652	10.8119
ALCAM												2.4302	2.22872	4.86433
ALDH16A1			-2.33404
ALDH1A1		-2.02793
ALDH1A2		-2.07033
ALDH3B1			-2.42433
ALDH9A1			-1.91771
ALDOA			-1.41876
ALG13		-1.09921
ALG5			-3.95603			0.943791
ALKBH1											4.63339
ALKBH7		-0.678692	-2.67861	-1.02936				-1.6198		-2.03982			-2.4787	-0.886017
ALMS1				-1.73026		-0.978788								-1.32521
ALOX12		-5.4119
ALOX5AP	-1.3469				-3.96816	-2.06891				-2.22273	-3.46051		-2.89153	-2.42681
ALYREF		0.985219		1.19199
AMBRA1					4.79263	3.51344	2.45454	4.32683	4.63593	4.69272	5.28719	4.95697	4.21575	4.14629
AMD1								1.37959	1.31028	0.965293		1.35526
AMFR						1.24401							1.52983
AMPD3			2.64985
AMZ1		-3.39617
AMZ2				1.20306
ANAPC1						1.09165								1.40723
ANAPC10				1.59909		1.51501			3.20734			1.19454		1.61244
ANAPC11	-1.38582	-0.957854	-1.02339			-1.65667		-2.19995		-1.7248			-1.91957	-1.4192
ANAPC13			-1.59932
ANAPC15		-0.92531	-2.49071
ANAPC16			-1.34036	-1.35132	-2.0999	-1.07908	-2.58016	-1.85114	-1.42811	-1.78172	-1.88006	-1.55831	-1.68598	-0.98806
ANAPC5			-2.43474	-0.644256
ANK1					4.36764				3.99006		5.60611
ANKAR	-1.12878
ANKFN1		-6.3542
ANKH					2.48307
ANKHD1								2.43251	1.80768	2.21595	2.45609	2.04188
ANKIB1											2.15591	2.71476
ANKLE2	1.45439			0.690882		0.996037		1.85483	1.29574	1.83703			1.58333	0.967037
ANKRD10				0.99572									-1.23761
ANKRD11						1.46302	1.509	1.93703	1.56634	1.69724		1.55037		1.79118
ANKRD12								1.80458
ANKRD13A		-0.711787
ANKRD13C	-0.862745			-1.4082	3.07519				2.72858		3.4775	2.8678	2.52048
ANKRD13D						-1.45899			-2.08415				-2.21338
ANKRD17					2.45296	2.15963		2.42974	2.51369	2.56311	2.85159	2.66615	2.55665	2.44231
ANKRD28	3.02411				3.16283	2.3849	1.78786	2.94543	2.71737	2.55753	2.68746	2.91351	2.40105	2.76154
ANKRD33B	4.95198
ANKRD36									0.997469
ANKRD36C						1.04555			1.10631
ANKRD49														-1.00133
ANKRD9		-4.23153
ANKUB1				-1.80285								7.47848		-1.4055
ANKZF1														-1.71173
ANO6				0.884375
ANP32A	-0.79022		-1.72441		-3.53576	-0.809747				-1.86714	-3.46034		-1.9992
ANP32B			-0.64563						-0.812306	-0.768427	-0.745491	-0.864016	-0.745467
ANP32E										-1.91749			-2.66675	-0.953828
ANTKMT	-2.17838	-1.33889	-2.08321	-1.52305						-3.1986				-1.55914
ANTXR2										-2.15873			-2.71676
ANXA1					-3.53691				-1.42622	-1.33285	-1.62224	-1.21635	-1.3833
ANXA11	-0.676325		1.23501		-3.40768									-0.60646
ANXA2	-2.16905		-1.75605	-1.85731	-3.50187					-2.43537	-2.56427		-2.95602
ANXA2R					-4.46621	-1.25329		-1.48086		-3.37425			-2.59268	-1.54203
ANXA4	-1.69404	-2.41537	-2.36339	-1.96147
ANXA5	-1.62812				-4.00425					-2.03287	-3.5022		-2.9056		-4.86756
ANXA6										-2.13402				-1.77422
ANXA7									0.684828
AOAH													-3.66618
AOPEP		-1.86759	-2.19523
AP000331.1		1.50749
AP000442.1	2.11493					1.45215			4.28811				4.13792
AP000787.1					3.8597					-1.88214	-2.20273	-1.94829
AP001011.1									8.98367		7.5592		7.76001
AP001189.1		-4.89914
AP002336.2	6.02172	1.15609				3.08993			6.37144		6.37993
AP002381.2										3.22471		3.304
AP002387.2													-2.50791
AP002478.1		-6.16478
AP002762.2												5.46896
AP003068.2		-3.38497
AP003086.1						6.65656			9.20233	7.31513	6.78735		5.59276
AP005899.1						2.35361		3.12509	3.952		3.24927	6.13083	3.85638
AP1B1		-0.858792
AP1G1	2.11212				2.33649	1.75595	1.45702	1.91867	2.09928	2.29463	2.47428	1.7022	1.96906	1.93444
AP1M1														1.25484
AP1S2	-1.06701												-1.95452
AP2A1			-0.969503	0.781758
AP2A2				1.23453		1.45622								0.934468
AP2B1										-0.974976
AP2M1	-1.34793		-1.33005								-2.09817			-1.0259
AP2S1	-1.52336	-0.766673	-1.19007	-1.04514		-1.05282			-1.94648	-2.67488	-1.76602		-1.86825	-0.654314
AP3B1								2.671	2.18281	2.05849	2.18142	2.30215
AP3M2									1.94962	2.1551	2.03071	2.35245	1.81061
AP3S1		0.746831	-3.12767	0.954972
AP4E1					3.20178									2.24951
AP5M1						1.10985
AP5Z1	2.65016			2.25385				2.7647		2.19918
APBA2				2.0177			2.89772		2.15172			3.14612	3.2254
APBB1IP								-0.614547
APC					1.97907				1.9014	1.72733				1.89967
APEX1		-1.23307	-1.56208					-1.43821		-2.15111	-3.68503		-2.65248
APH1A	-0.813494	-1.08677	-2.51833
APH1B			-2.33667
API5		-0.934547							1.06174					1.24185
APIP		-1.05808	-1.14533
APMAP		-1.20974
APOBEC3C	-1.92195	-1.58879	-2.02298	-1.46641
APOBEC3G			-2.726							-2.01457
APOBR			-4.80304
APOL3		-1.98359	-2.74607	1.52135		1.32649				1.69349	1.88857			1.46809
APOL6			-1.76223			1.01603	2.39873		1.25932	1.3399		1.4235		0.9495
APOLD1				-3.28493	-3.80597	-2.42451			-2.1481	-2.70907		-2.87167	-3.03116	-2.91287
APP			1.35733
APPBP2		0.969984			2.3065			2.79799		2.58296	2.01129	3.09208		2.14178
APPL1			-1.58291	-0.804946		-0.844804
APPL2					3.60114			2.8479				2.94752		2.47789
APRT		-0.91623	-2.01062		-2.35573	-0.903035		-1.48197	-1.32311	-1.64845	-1.99186	-1.27981	-1.49546	-1.05729
APTX						0.845669
AQP3										-2.46695	-2.79275			-1.58213
AQR					2.24267			2.2397	2.20553	2.05687	2.11835	2.12353	2.04362	1.71388
ARAF									2.26826
ARAP1				1.88811
ARAP2	1.54246				1.80177	2.2744	2.20337	2.80128	2.21318	1.77969	2.43768	1.79008	2.73085	2.14042
ARCN1		-1.031		-1.0298
AREG	3.63023		4.90242								5.12329	5.92421	4.14045
AREL1	3.11465					2.08433		3.21284	3.46441	2.67162	2.30324	2.13303	3.61093	2.80045
ARF1	0.665468								0.918187					0.723075
ARF3		-1.09989	-0.750011
ARF4										1.37905		1.70143		1.3743
ARF5	-1.76338		-2.09313	-1.60225		-1.35495		-1.8748		-3.26231	-3.75351		-3.09944	-1.33616
ARF6	-0.946892		-0.921477							-2.69781
ARFGAP2		1.02181	-1.4699			0.860356
ARFGAP3	1.70889					1.4328
ARFGEF1								2.03629	1.83494	2.0769	2.16055	2.00385
ARFGEF2					2.68272	2.12201		2.62216	2.67779	2.53383	2.64006	2.93288	2.65976	2.50621
ARFIP1		-1.15783
ARGLU1			-1.66145		-2.38201					-1.45425	-2.26684		-1.78718
ARHGAP1			-1.36212
ARHGAP10					3.25155				2.8185	2.44069	3.15008	2.86303	3.13929
ARHGAP12				-1.43121	2.86331	-0.601353
ARHGAP17		1.89358				1.81039			3.25858	2.40475		2.28489		2.07805
ARHGAP18		-2.70857	-4.05641
ARHGAP22		-5.3014
ARHGAP24			2.57289
ARHGAP25								-1.37048	-1.7546	-3.0956	-1.92238	-1.71779	-2.30532
ARHGAP26	2.84734				3.51294	2.23388		4.16633	3.59535		3.83674	2.32905	3.31158
ARHGAP26-AS1		-4.26635
ARHGAP27			-2.75177
ARHGAP30					-3.78149	-1.06116			-0.958655	-1.81924		-2.04328	-3.14521	-0.923914
ARHGAP31	4.01104			4.88482						3.91748	4.58438	5.84986	4.20058
ARHGAP32		-2.11846				4.30225
ARHGAP35				-2.70565
ARHGAP4			-1.50155						1.05585	1.60344		1.54925	1.26271
ARHGAP45											-3.18666			-0.836131
ARHGAP5	-1.00289						-1.71337		0.817964
ARHGAP6		-2.84459
ARHGAP9		-1.47715
ARHGDIA									0.943955	-2.62669
ARHGDIB	-1.23286		-1.36346				-2.71685	-0.820447		-1.08509	-1.48818	-0.999133	-1.09444
ARHGEF1			-1.74408	-0.879985						-1.45852
ARHGEF10L		-1.9771
ARHGEF11		-0.744803
ARHGEF2	1.18429			1.66768
ARHGEF3	-1.70031
ARHGEF40			-1.78412
ARHGEF6	-0.934737			-1.16726									-1.84522
ARHGEF7					3.13217	2.97395	1.79954	3.27265	3.15245	3.67579	3.25307	3.32043	3.18236	3.69102
ARHGEF9				-1.81423
ARID1A	1.22839			0.991542		0.927894								1.37643
ARID2						2.09533	1.88729	2.42872	2.46899	2.95771	2.70418	2.80231	2.60091	2.20219
ARID3B				2.04062		2.06432					2.58788	2.8014		2.95839
ARID4A	1.08283					0.798326				1.52903		1.66203		1.75394
ARID4B						1.84239		2.12984	1.77716	2.009	2.15765	1.89764	1.99858	2.06756
ARID5A	2.62148					1.73731	3.51445	2.05409	1.9223	2.60646	2.17238	2.16497	2.04376	1.76521
ARID5B			-2.04098				1.49898
ARIH1					3.31393	2.48993		2.85824	2.58674		2.89763	3.00114	2.71878
ARIH2	1.50557			1.18155		1.25832		1.64218	1.47825	1.87603	1.995	1.65464	1.60609	1.40342
ARL1			-2.55039
ARL11		-3.11254	-4.55788
ARL14EP	-1.0707	-1.64902		-1.21698						-1.87807				-1.35522
ARL15											4.05848
ARL17A								3.19079
ARL17B			-3.30708
ARL2	-3.25917	-2.75887								-2.69723				-2.67483
ARL2BP			-1.21523
ARL4A	1.32725			2.20833		2.2271		2.67085	2.07456		1.73251	1.7371	2.26356	2.15427
ARL4C					-2.97907		3.32098	-1.32393
ARL5A	-0.78997		-1.77525	-0.895342
ARL5B	2.7826			2.45023						2.86774	3.69649		2.98502
ARL6IP1	0.771581			-0.813926										-0.689092
ARL6IP4	-0.974752		-1.44274	-0.90916	-3.61053			-1.21295		-2.30334	-2.20762	-1.48357	-2.02918
ARL6IP5	-1.76059		-1.4676	-1.08025				-1.12177			-1.74327	-1.36988
ARL6IP6			-3.38495
ARL8A		1.05805
ARL8B						1.28853		1.79097	1.56747	1.86887		1.87397		1.74318
ARMC6		-3.42413
ARMC8									1.70061	1.76557				1.56406
ARMC9		-6.05999
ARMCX3				1.59986
ARMCX6			-3.09586
ARMH1									2.0151
ARMH3					3.24148				3.12895	3.04759	2.64965	3.50701
ARMH4						5.80953		5.85343						4.92979
ARNT			-1.70864
ARNTL					2.51625	3.28246			2.08092	1.96502	2.53905	2.06589		2.94481
ARPC1A	0.882155			0.870298		1.07585						1.52558		1.3965
ARPC1B	-1.55795			-1.40732				-1.60036						-1.16526
ARPC2	-0.528465		-1.21461			-0.412943	-2.23834			-1.06985	-3.33611		-1.22354
ARPC3	-0.889787		-1.39676					-0.999654	-2.04448	-1.29007	-1.5988	-1.35527	-1.4708
ARPC4			-0.938505
ARPC5			-1.71189		-2.24587	-1.49496	-2.12353	-1.75407	-1.41425	-1.99007	-2.20852	-1.63515	-2.0505	-1.32736
ARPC5L		1.21685				1.21404		1.40443						1.03729
ARPP19	1.50804	0.615108	-1.85265	0.682956		1.14922		1.5125	1.19687	1.23066				1.27
ARRB1				1.44555
ARRB2						0.623957
ARRDC1		-1.70163	-2.26811
ARRDC2		1.4262		1.28002			-2.15915		2.10572	2.01251	2.48484		2.08158
ARRDC3		1.74206		-1.00795			-3.72197							-1.65123
ARSB	-1.75056
ARSD		-2.09668
ARSG				1.70819
ARSI	9.14493	7.95794
ASAP1								3.20748	2.44748	2.68253	2.62443	2.09919	2.62966
ASB3			-2.38833		3.08237	2.59583		2.99429	2.83411	2.73643	2.86221	3.19719	2.80017	2.97607
ASB7											2.52138
ASB8			-3.16987			0.845254
ASCC1						2.45205
ASCC3			-1.6789					2.87017	1.62446				-1.33918
ASCL2			-2.80365	-3.39679
ASF1A				-3.11325			-3.71958			-2.75956
ASGR1			-1.79382
ASH1L								1.79252	1.96642	1.96316		2.10154
ASH2L			-1.69438
ASL				1.39664
ASMTL	1.68629					2.23638			2.41189	2.17475		2.29451		2.78478
ASRGL1		-2.79682
ASTL		-5.60675						7.01092
ASXL1						1.69072	1.20935	1.87811	1.59696	1.86575	1.97077	1.80008	1.74321	1.73763
ASXL2	1.68199							-1.64969		-1.75433			-2.25845
ATAD1	1.32321					1.03726								1.12233
ATAD2	1.99067				2.6595	2.61875		3.02378	2.55084	2.44614	2.45354	2.2407	2.62543	2.40168
ATAD2B					2.90709	1.92819		2.79262	2.15422	2.90121	2.09351	2.6346	2.43335	2.19511
ATAD3B				3.92556						2.69556
ATE1													-1.53732	1.5664
ATF2	1.77864	1.08686			2.56818	1.74496		2.3542	2.18375	1.59789	2.02467	1.59493	1.90414	1.79484
ATF3	5.90764		2.39455	5.25242						4.62961	4.32945	5.85171
ATF4		1.1537	1.27304	1.05054		1.00585	-2.38799	1.25902	1.09652					1.02141
ATF6								2.06881	2.07445	1.72326	2.6558		2.08254
ATF6B	-1.00544	-0.611374				-1.28732
ATF7			-1.82145			-1.62054			-1.58654	-2.29283
ATF7IP			-1.43219							-0.997403			-1.2905
ATF7IP2	1.57034				-2.88212			1.8615	1.50797					1.00696
ATG101			-2.13836
ATG12			-1.87282			0.65012							-1.72723
ATG13	2.30208	1.29118		1.91788	2.42538	1.91231		2.864	2.05247	2.38917	2.11959	2.27813	1.89393	2.19086
ATG14	2.23969	1.54466	1.63791	2.26034	2.52854	1.97555	1.80745	2.54257	2.17398	2.78237	2.82956	2.66218	2.733	2.43785
ATG16L1			2.93532		2.97495				2.33583	2.5356	2.51908	2.14046	3.07777
ATG2A			2.00071		3.46674			3.50049	2.73962		3.10819	3.49954	3.26675	3.01942
ATG2B	2.90945					1.67266								1.83281
ATG3	0.684274		-1.55488
ATG4B				0.987339
ATG4C		-4.24105
ATG5									1.34313					1.46584
ATG7										3.65732		3.33277	-2.76674
ATL2	2.35744					1.86576		1.94384	2.29923	2.6989	3.17124	2.45571	2.17226	2.13529
ATL3			-1.62222
ATM	-1.06928	-1.68914	-1.89748		-2.90115	-0.688704		-0.798942	-1.14739	-1.64738	-2.49883	-0.960454	-1.41474	-0.788143
ATOX1	-2.15412	-1.90752	-2.11497	-0.912064			-3.1401								-3.84451
ATP10A			4.28861				2.23392		1.85168	3.80306	2.66832	3.50611	3.32701	2.62182
ATP10D		-1.54562	-1.94172
ATP11A					3.03006
ATP11B					2.62884	2.08123	1.21984	2.49738	2.37898		2.79305	2.29267	2.63199	2.46167
ATP13A3	1.94323		2.40462		2.23704	1.70917		2.16087	1.89811	1.61629	2.25283	1.69676	1.73529	1.7111
ATP1A1	1.39863	1.16293							1.20634			0.960373		0.749179
ATP1B3	2.26679								2.42515	2.51749		2.90376	3.40818	2.47544
ATP2A2	1.96127			1.71017					2.20762	2.00611		1.91581
ATP2A3		1.33009	4.72902
ATP2B1						1.23052			1.36599	1.65066			-1.20782
ATP2B1-AS1				1.77701					1.47078			2.05064		1.7936
ATP2B4					-3.42901	-2.28189				-1.86108	-1.67789		-2.20213
ATP2C1					2.54376	2.29158		2.57053	2.63556		2.68831	2.83397	2.09039	2.40226
ATP5F1A			-1.3045							-1.30671	-2.92209		-2.24598
ATP5F1B														0.593187
ATP5F1C	-1.32313	-0.817765	-1.55967	-0.930257						-2.81925			-2.45174	0.511369
ATP5F1D		-0.693011	-1.13516	-1.12783	-2.53399			-1.57953	-1.74397	-1.43318	-1.96198	-1.5219	-1.59976
ATP5F1E							-1.72154	-1.03854			-1.05626		-1.02095
ATP5IF1			-1.57476			-1.08017	-2.05793	-1.36426	-1.94388	-1.81885	-2.67007	-1.79313	-1.70008	-0.796994
ATP5MC1	-1.68679	-1.3294	-1.35958	-1.54931		-1.17321		-1.82787		-2.23039			-2.59356	-1.14779
ATP5MC2			-1.3352					-0.889465	-1.44793	-1.23345	-2.03651	-0.813271	-1.58373	-0.570902
ATP5MC3		-1.05977	-1.40157		-3.1631		-1.76802		-1.44759	-1.57054	-2.56213	-1.14876	-2.09272
ATP5MD					-2.51801		-2.87771	-1.46392	-1.27599	-1.5763	-1.75653	-1.68305	-1.8381	-1.16398
ATP5ME					-2.76701		-2.57674	-1.33938			-2.69808	-1.14174	-2.18832	-1.06321
ATP5MF			-1.33383		-2.39669	-1.22407	-3.57486	-1.62985	-1.32759	-1.52572	-1.71603	-1.62735	-1.60274	-1.16202
ATP5MG			-1.07922		-1.89061	-0.676511	-2.43617	-0.698512	-1.06545	-1.03533	-1.26206	-0.948624	-1.06448
ATP5MPL	-1.15604		-1.37612		-2.27669						-2.46026		-1.69279
ATP5PB			-1.15108						1.47463					1.11084
ATP5PD	-1.49721		-1.43116		-2.48451	-1.17327		-1.68726	-1.74266	-1.89793	-2.23329	-1.59452	-2.02765	-1.29002
ATP5PF			-1.24057		-2.58746		-1.87894	-1.22201	-1.18806	-1.63993	-2.37638		-1.90041	-0.909804
ATP5PO	-0.891489		-1.42919		-2.39579					-1.81782	-2.96494		-1.9846	-0.61419
ATP6AP1			-2.79502
ATP6AP2	-0.771029		-1.20408	-0.793734									-1.37789
ATP6V0A1	0.721291
ATP6V0B			-1.38996										-1.98738
ATP6V0C	0.944726				1.52464				1.38116	1.16797	1.8757	1.36208	1.48506	0.791052
ATP6V0D1	1.56075					1.96145				1.51165
ATP6V0E1	-1.21189		-1.36162	-1.07578	-2.43778	-1.27215	-2.58176	-1.38314	-1.32653	-1.47918	-1.88421	-1.58563	-1.76612	-1.34273
ATP6V0E2						-2.16636								-1.73314
ATP6V1B2			-1.28837
ATP6V1C1		-2.48236
ATP6V1C2	5.53244
ATP6V1D				0.735295
ATP6V1E1	0.836473	-0.675046	-1.3643			0.927313								1.3548
ATP6V1F			-2.55447	-1.0371	-3.12203			-1.34434		-2.13295	-2.15809		-1.6799	-0.915864
ATP6V1G1	-0.906264		-1.29314		-2.0813		-3.63879		-1.95534	-1.74202	-1.87248	-0.724459	-1.23309
ATP6V1H	1.71216	1.13315			2.40782	1.72459		2.08199	2.02819	2.15162	1.86283	2.3965	2.03284	2.00964
ATP8A1		-1.42677			3.50063		1.57626	3.46998			3.84345
ATP8B1						-2.01144								-2.2087
ATP9B					3.19544		2.46355		2.45948		3.10302	2.3691	2.48719
ATR		-1.10013	-2.26319										-1.51575
ATRAID	-1.37757	-1.19337	-1.95851	-1.44872		-1.22165				-2.37432			-2.40513	-1.32478
ATRX		-1.10744	-2.04475		-2.16458				-0.878374	-1.14312	-1.54759		-1.69163
ATXN1	-2.70711					3.17096	3.41115	3.64779	2.82265					3.44215
ATXN10			-1.3626										-1.26208	1.19372
ATXN2						-1.29311		-1.72945					-2.14735	-1.23985
ATXN2L	1.23262					1.24857			1.29766	1.73026	1.83438	1.40512	1.33125	1.35468
ATXN3						1.39254
ATXN7	1.63049				1.78249			1.588	1.34407			1.30767	1.25083
ATXN7L1										-1.9978				-1.06562
ATXN7L3B													-1.82848
AUH		2.06022
AUP1		-1.5262
AURKAIP1	-1.36532	-0.77344	-1.621	-1.04364	-2.91426	-0.986576	-2.60891	-1.72133		-1.71304	-2.71544		-1.8682	-1.04046
AUTS2						5.57503	3.38473		4.88894					4.8534
AVL9						2.15204		2.70438
AZIN1	1.15123					1.2046		1.50089	1.46171	1.65968	1.39126			1.21068
B2M	-1.04177		-1.32746	-1.0946	-1.70623	-0.765051		-0.945887		-1.27521	-1.28548	-1.08428	-1.13835	-0.915426
B3GLCT												3.79083		4.18391
B3GNT2		1.19178		1.909		2.14624		3.00385	1.77019	2.55263	2.0469	2.46769	1.84237	1.85274
B3GNT5			5.24012
B3GNTL1		-1.46217
B4GALT1						1.69251			1.59849		2.13774	1.86557	2.12901	1.7534
B4GALT5	4.10931			1.86692						2.64989	2.57602	3.68205
BABAM1		-0.782008	-1.62324
BABAM2									2.74926			2.65394
BACH1					3.17121				2.12894	3.27367	2.72666	2.94098
BACH2					4.60308			3.87255					4.22372
BAG1			-1.05653
BAG5						0.808424
BAG6		-0.668246	-1.36141
BANF1		-1.23197	-2.01138	-1.73128		-1.73464		-1.83166	-2.02789	-2.47544	-3.59865	-1.87029	-2.86097	-1.82944
BANK1					6.03323
BANP	1.56673											3.13494
BATF				-1.55257					2.15493
BATF3			-1.72489
BAX	-1.19751	-1.01645	-1.36682	-1.56631	-3.02019	-1.12882		-1.98646		-2.30159	-2.35051		-2.16819
BAZ1A	1.50681			1.33755				2.01662		2.02183	2.10111			1.72868
BAZ1B	0.963761			0.986243		0.779512
BAZ2A	1.09914			0.845733		0.947724			1.28274					1.12643
BAZ2B	1.97558					1.64428		2.94673	1.92253					2.06273
BBC3	4.52032					1.65542			3.34209		2.60467	2.72191	2.88657	2.48041
BBIP1														-1.37449
BBS9	-1.8151				-2.52499						3.50269	4.08222
BBX								1.68724	1.41096			1.60631
BCAP29		-1.31321	-1.50142
BCAP31	-1.42871	-1.10687	-2.23681	-1.14259	-4.03521	-2.02373		-2.11669		-2.51812			-2.5189	-1.51943
BCAR3		7.61902
BCAS2	1.40107		-2.25265	1.46707		1.43802	-2.74028	2.01583	1.6996	1.4012		1.56713		1.41253
BCAS3									3.63865			3.91697
BCAS4	-1.25163					-1.28968								-1.06788
BCCIP	1.19398			1.31763		1.02272			1.27838	1.66545		2.0764		1.28379
BCKDHA		-1.0282
BCKDHB						-1.15112								-1.3546
BCKDK		-1.52328
BCL10				0.956203		1.18199			1.57882					1.41108
BCL11A	-0.950753	-1.6252	-3.37442
BCL11B								-0.691476
BCL2							2.6546					1.76959	2.43026
BCL2A1						2.17898			1.61225
BCL2L1		-2.14758	2.5573	2.22971	4.77914			4.57395	6.37557	4.85639	4.62173	2.82087	5.56823
BCL2L11				2.40605	2.45114	2.51382		2.87749			2.59667	2.43834		2.42096
BCL3			2.23694	2.82894	3.40528						5.09244		4.51179
BCL6			-2.41092	3.64857						4.24807
BCL7B	1.33985			0.984833		1.41131			1.68693	1.20802		1.971	1.38971	1.20856
BCL7C	-1.31719		-2.76592			-0.843789							-2.80684	-1.33741
BCL9L						-1.27516				1.25967
BCLAF1	1.3377			1.32684				1.20402	1.14451	1.51113		1.43661
BCOR		1.84402
BCR												2.92706
BDP1	0.969428			0.840911
BECN1			-1.64044			0.723009
BEND2		-3.73313
BEX2													-2.69889
BEX3		-4.08367						-2.35222	-2.27672					-1.17104
BEX4	0.778357
BFAR	0.782912	0.787834
BHLHE40	3.86146		4.2166	2.36167		3.4413			2.36723		2.48135	2.8074	2.54846
BHLHE40-AS1				4.63359						4.41758
BICD1				-3.57611									-3.30824
BICD2			-2.69246
BICDL1				3.26932	3.3227			3.87326	3.06431		3.64805	3.26009	3.41091	3.22031
BICRAL									2.53009		2.4518	2.72388
BID	1.78639			1.13053
BIN1		1.62044						-1.76058	-2.90207	-2.11728	-3.53785		-2.08822	-1.21316
BIN2	-1.38875				-2.95629			-1.55854		-2.53998	-2.34243			-1.2292
BIN3	1.96357			1.76305						1.84566		2.18078		1.57515
BIRC2	1.37891	0.996483						1.91031		1.88129	1.93537	1.75389		1.57243
BIRC3				1.84896	-3.3059	0.933919		1.60149	1.05856					1.65588
BIRC6									1.71938
BLCAP			-2.4043
BLK					4.91244					3.77719	4.18618
BLMH														2.09267
BLOC1S1	-1.33131		-1.30634	-1.63247	-3.29391	-1.01911		-1.79873	-1.47639	-1.97575	-2.0988	-1.97626	-2.12838	-1.36166
BLOC1S2	-1.32494		-0.985375	0.640905		0.69794
BLOC1S4	-1.27997		-1.66526	-1.47912				-1.69941					-2.62908
BLOC1S6	-1.00613		-1.10367	0.719688		0.628041
BLVRA			-1.61625
BLVRB				2.83736	5.09695				5.48556	4.98056	5.37927		5.28744
BMERB1								2.5908						4.64212
BMP2K														3.02079
BMPR1A				-3.68185
BMPR2	2.30353		-1.72127		3.34403					3.22102
BMS1						0.938003
BMT2				-1.63878
BNIP1								3.68242	2.46636		3.0555
BNIP2	0.760196					0.811277		1.19642	0.746164					0.877439
BNIP3														-1.19861
BNIP3L	1.37908		1.38469		3.09345	1.0976	2.11298	2.38324	2.35222	2.68287	3.84657	2.30931	3.09387	1.48766
BOD1L1			-1.40549							-1.65899			-1.3002	-0.641471
BORCS5		-3.05105									1.31784			-1.73463
BORCS7	-1.27139	-0.983078				0.869292
BORCS8			-1.23158
BPGM					4.27576	2.03676		4.38321	4.17025	4.57852	5.31485		5.21496
BPTF		-1.03575	-1.5425									1.03244	-0.887642
BRAF					3.27698	2.60231	3.18386	3.09052	2.57484		3.03106	3.11975	2.84177	2.8466
BRAP	2.31543	1.36903		1.74661		2.0279		2.67008	2.62792					2.89331
BRD1	1.3089	1.16372	-3.00842	2.22976					1.77473	2.02817	1.82162	2.05435		1.62553
BRD2					-2.7553					1.17747
BRD3		-0.975906
BRD4	1.52593				1.44802	1.14906		1.33158	1.34968	1.57297	1.62831	1.56905	1.37115	1.1109
BRD7			-2.42418						0.929575		-3.42583	1.18769
BRD9				0.759095		0.517105			1.68373	1.38148				1.17215
BRF1				2.39145						2.37017		2.18593
BRI3			-1.37437	0.660741	-3.81602								-1.8255	0.814256
BRI3BP			-4.16071
BRIX1				1.00177		1.05888
BRK1	-1.53712		-0.970291	-1.06275	-2.04469	-0.97501		-1.21578	-1.24908	-1.73842	-1.55075	-1.65346	-1.63431	-0.919353
BRMS1			-1.22893
BRMS1L												4.33936
BROX		-0.947305	-1.87881
BRWD1					2.27924	1.64529		1.98886	1.79832	1.98691	1.88583	2.01205	1.85773	1.73782
BRWD3	1.22829					0.999769			2.60321					2.31041
BSDC1	1.45037			1.27578		1.80493	1.87008	2.48246	1.63608	1.51372	1.81671	1.96678	2.32237	1.81915
BSG					3.66946	0.932834			3.62943		3.21437		3.30919
BST2	-1.78877	-1.86726	-1.90066	-1.63227	-3.29863	-2.14451		-2.71903	-1.43797	-2.49143	-2.9187	-1.8841	-2.52858	-1.96386
BTAF1					2.6853			2.47983	2.28566	3.00806	2.532	2.40938	2.54698	2.19372
BTBD1					2.01819	1.89806		2.87059	2.39623	1.93899	2.05376	1.89226		2.81311
BTBD10					3.36243			3.60695	3.10242	2.63685	2.97468	3.66192		2.96626
BTBD11		-1.90447			3.9392			4.54335	5.74004		4.89283	5.27886	5.72825
BTBD7	1.3758									1.82719
BTBD9							3.16872		4.04792			5.1407
BTD				-1.17886
BTF3			-0.776058				-1.64232	-0.726241		-0.850939	-1.12444		-0.917564
BTF3L4			-1.25168			0.624477
BTG2														1.4412
BTG3	2.38789			2.31511	2.75421	2.78214		2.71957	2.74822	2.51039	2.84304	2.64457	2.65163	2.71645
BTK		-1.39661	-2.05759
BTLA	-1.21753
BTN2A2	0.853271
BTN3A1				-1.30495		-1.33717		-1.40853		-1.74115		-1.36697	-2.29908	-1.35076
BTN3A2	-2.21928	-2.72608	-2.49486		-3.37739	-1.94033		-2.67115	-2.18247	-3.06934	-3.12116	-2.4827	-2.8036	-2.0211
BTN3A3				-2.77274
BTRC					3.6519				3.11061	3.08386	3.0705	2.63642
BUB3	-1.40471		-1.33741	-0.985124	-3.26417	-1.15903	-3.46534	-1.31329	-1.25362	-1.75936		-1.37079	-2.25213	-1.20927
BUD23			-3.59609						1.00109			1.26085		0.936203
BUD31			-1.74842			1.14563	-2.97564	1.53047	1.18964	1.21851		1.33366		1.12857
BZW1	1.24874				-3.00568	0.820153		1.56079	0.838273					0.999642
BZW2						1.00997						1.68103		1.41216
C11orf1														-1.39131
C11orf49	3.08196
C11orf58			-0.996158	-0.662359	-1.62592								-1.266
C11orf65						-2.05007								-2.85837
C12orf10			-1.80944
C12orf42														-3.06097
C12orf57		-1.06421	-1.39975		-2.29196		-1.80469	-1.06453			-2.46441		-1.47398
C12orf65							-1.453			-1.96162			-1.90335	-1.26332
C12orf75		-3.66862			-4.51357
C12orf76		-3.98289
C14orf119		-2.99088	-3.09644	-1.88243					-1.87466	-2.13648		-3.02949	-2.81029	-2.04859
C15orf40			-1.92407			-1.15121
C15orf48			-6.66528
C16orf70			3.02433
C16orf72				1.33357		1.85611
C16orf87	1.16888	1.77149				1.32329			1.52395			1.86502
C17orf49			-2.72492			0.99142			1.05133			1.2473		0.990691
C17orf67		-5.48148
C18orf25	2.12024	1.39638			2.66431	1.85033		2.84984	2.02085	2.2287	3.04408	2.48586	2.01466	1.87806
C18orf32	-1.04267	-1.2467	-1.65675	-1.28823	-3.47418	-0.863597				-1.737			-2.32924	-0.854172
C19orf25				-0.850628						-1.78894
C19orf33		-5.29859
C19orf53	-1.1679	-0.989749	-1.5435	-0.869369			-2.96259	-1.24747		-1.19173	-2.22071		-1.60652
C1D		0.453258	-0.872834			0.859723								0.778246
C1GALT1				-1.20875		0.863083								1.03341
C1orf112					4.20261	-2.37469
C1orf122		-2.83573	-2.0495
C1orf131	-1.76989		-1.86733
C1orf162			-1.80183								-3.6692		-3.06855	-2.44256
C1orf35			-1.52424
C1orf43			-1.19784			0.572435							-1.8284	0.818421
C1orf52	0.877585	0.762613		1.02462		0.755933						1.38286		0.895434
C1QBP		-1.05441	-1.89435	-1.20441		-0.846052		-1.50618		-2.03948	-2.15717	-1.35571	-1.99245
C20orf194			3.10611
C21orf91				1.70852							1.36461
C22orf34		-3.06127				1.42589				2.96949	4.23483
C2CD5	-0.946322			-1.12995
C2orf74			-5.11813
C2orf88		-4.86751	5.20003
C3		-6.60531
C3orf14			-4.51085
C3orf38			-1.51621			1.25601
C4orf3			-1.74072		-2.44935	-1.37252	-2.92839	-2.10865	-1.60433	-2.24752	-2.13847	-1.51611	-1.96487	-1.37292
C4orf48	-2.33742		-1.55678		-3.87742					-4.06257	-4.2492		-3.65615
C5AR2			2.53463
C5orf24		-0.785158				1.42664
C5orf56						1.03772							-2.3825	1.00903
C6orf62	0.591495			-0.757088
C6orf99												4.87873
C7orf50			-2.15305			-3.10211		-3.7032					-2.44657	-2.8248
C8orf76									1.3636
C9orf16			-0.846895		-3.08736					-1.60744	-2.5495		-2.12434
C9orf72	2.23178					1.5115
C9orf78	-0.55203		-0.75336					1.30823		1.05232		0.809424	1.21416
CA1					8.73003			8.29626	9.34337				9.00195
CA2		-4.60124
CA5B				1.13074					1.2034	1.24594		1.91542
CAAP1	1.74116		-3.38003	-1.18032		1.98217			1.62733
CAB39													-1.10941	1.34108
CAB39L		-3.95709
CABIN1									1.16884
CABP5		-5.45051
CACHD1						3.31536
CACNA2D3		-1.97577
CACUL1						1.17907								1.36712
CACYBP		-1.15271	-1.7235				-4.71843			-2.54737			-2.33439
CADM1		-7.85544
CALCOCO2	0.814871					0.826784								0.876292
CALHM2			-2.21831
CALM1		-0.929887	-1.51682		-2.82015		-3.08877							-0.907577
CALM2	-0.915367	-1.48551	-1.51119	-0.654911	-2.26934	-0.75501	-2.65641	-0.939318	-0.938469	-1.34001	-1.82648	-0.800438	-1.44272	-0.806668
CALM3	-1.14416		-1.71244	-1.12044				-1.2361			-1.75449	-2.17303	-1.75877	-0.924062
CALR									0.786901
CALU				0.90199		1.43297			1.23593
CAMK1			-1.80332
CAMK1D					3.87722		3.03333	3.93909	3.44383		3.61409	3.60043	3.76287
CAMK2D			-1.87985		3.16967
CAMK2G		-1.77916
CAMKK1		1.92942	2.25922
CAMKMT		-1.80086	-2.01967
CAMLG			-2.15447						0.748441		-2.90687			0.646459
CAMSAP2		-2.91657
CAMTA1	1.58859					1.394		1.89609	1.51904	1.27262		1.45863	1.53899	1.63808
CAND1	1.10644					0.955219			0.885317	1.37884				0.780402
CANX			-2.16206	-0.98561						-1.58632			-2.51311
CAP1	-1.20529			-1.16375	-3.97216	-0.961811		-1.27269	-1.13664	-1.52479	-2.35685	-1.65599	-2.10533	-1.1217
CAPG		-1.47108								2.97051
CAPN1			-1.95472	-1.62011
CAPN7								2.16853	1.57156	1.88955		2.13021
CAPNS1				-1.06644
CAPRIN1				-0.410362		0.766693								0.922652
CAPZA1								1.76067		1.37543		1.49016		1.57984
CAPZA2	0.921144		-0.993065	1.07495		0.90273		1.31732	1.14974					1.10725
CAPZB		0.712442				0.75229	1.29921					1.11431		0.937033
CARD11					2.84086			2.81008	2.56502	2.34124	2.92819	2.3045	2.46094	2.33155
CARD16	-1.93407		-2.01454		-5.09917	-1.91786		-2.11327		-2.3821	-3.30316		-3.0319	-1.40733
CARD18		-8.56172
CARD8			-1.9368	-1.38443	-3.53301	-1.02016		-1.9193		-1.70371			-2.20502	-0.952615
CARD9			-4.35848
CARHSP1			-1.99107											-1.03186
CARMIL1			-1.79654
CARS	2.50466					2.32943
CARS2	-0.751056
CASC15						4.95921
CASC4			-2.75647			-1.0495							-1.62864	-1.39012
CASK		-1.40038	-1.72086
CASP1			-2.18062	-1.69007						-3.06428	-3.7327
CASP10			-1.52571
CASP3		-3.22	-1.45938			1.98234			2.74024					1.99991
CASP4	-1.00636		-1.83986	-0.966326	-3.37988					-2.23022			-2.59152
CASP5			-4.62644
CASP7			1.87985
CASP8			-1.61922			0.960075	3.0906	1.82757	1.17298					1.15123
CASP8AP2									-2.06644	-2.12457	-2.06351		-2.62455
CASS4						2.93997								3.1817
CAST					-2.25787	1.2389	1.2264	1.53698	0.94192			0.905625		1.81852
CASTOR3	2.01534											4.76035
CASZ1	3.10003			2.24463						4.49685	4.47738		3.80644	4.92649
CAT	-1.96126		-1.53397		3.11429								2.9445
CBFA2T2						2.41365		3.3317		2.44887	2.22869	2.83499		2.60246
CBFA2T3		-1.86212	-2.76691
CBFB						1.84506			1.85119			1.86714	2.06608	2.73463
CBL													-1.37172	1.10008
CBLB							3.92229				3.08634		2.85212
CBLL1	1.04321			0.956614		1.03402								1.05948
CBR1		-3.7383	-3.46865
CBR4		-2.64908		-3.07241
CBWD1			-2.22202
CBX1		-1.74123	-2.14871
CBX3			-1.49908	-0.852411	-2.64932			-0.999185		-1.64109	-2.03478		-1.84913	-0.705998
CBX4									1.34266
CBX5									-1.02121				-2.2234
CCAR1	1.01113			0.715468		0.748478			1.27193					0.982655
CCDC107			-1.53733		-4.35532	-2.10556			-1.52972	-2.21486	-2.75356		-2.38129
CCDC112		-1.91149
CCDC115			-2.20982
CCDC12						0.842989		1.69513	1.04617	1.29834				1.07334
CCDC124			-1.26628
CCDC167									1.83338		-3.42069	-2.21934	-2.59942
CCDC170		-2.48592
CCDC173				7.51388						4.75143		7.21681
CCDC174	1.17374			0.849936		0.9387	-2.72658							1.34899
CCDC18		3.24566
CCDC186	0.858526	1.22406												0.667702
CCDC18-AS1		-1.73996				-0.942953		-1.47867		-1.8817			-2.35471	-0.989947
CCDC191	0.872132
CCDC200	5.23466			6.74303
CCDC25						-1.46955							-2.94734
CCDC28A			-1.49511			1.04401								0.939407
CCDC32	-1.12512
CCDC47	1.3589					1.12129			1.30676	1.76672		1.85194		1.22393
CCDC57			-2.15246						1.00169					0.985433
CCDC59	1.10614	0.918474	1.25968			1.11337	-2.51268	1.76812	1.32628	1.20806		1.32183		1.13688
CCDC6				2.28796		1.60743								1.87201
CCDC66			-1.73608	-1.26673	-3.28673		-2.23319		-0.90902	-1.38362			-2.01764	-0.687554
CCDC69	1.15914													0.884077
CCDC7													-2.34061
CCDC82	1.08569	-0.869978	-2.75656	-0.918479					-1.70705
CCDC84						1.00713
CCDC85B			-2.09315	-1.20391	-3.64003			-2.0116	-1.4109	-1.89194	-2.62927	-1.10103	-2.43881	-1.16503
CCDC88B			-2.57074	1.06082
CCDC88C	1.44721			0.817772		1.11902	1.3604	1.5586	1.21045	1.22549		1.14119	1.18486	1.22638
CCDC90B	-1.36503		-2.0358							-1.63522
CCDC91									2.03839
CCDC92		-3.39859
CCDC93						1.28706	-3.1753	2.72455	2.12087	2.47976	2.19463	2.45747	1.89737	1.96136
CCDC97	2.17025								2.67547	3.42845		2.9561
CCL2		-12.0527
CCL4		-5.16242
CCL5					3.08228
CCM2			-1.47049							-2.02921	-1.93155	-1.05269
CCNB1IP1	0.82865
CCNC	1.02858					0.646518								0.894685
CCND2									1.25462
CCND3							2.99596			1.65889
CCNDBP1	-0.802875		-1.01252			-1.19474								-1.55678
CCNG2		-1.90893	-1.63262							2.82409
CCNH									1.766	2.56489	2.03406	2.29104
CCNI		-0.465228	-0.876177		-2.00255		1.04255			-0.866503
CCNK	1.29601	1.08885	1.37658	1.36163		1.3426		1.65964	1.45366	1.49718	1.69917	1.6084	1.44159	1.4445
CCNL1	1.89657			1.67755		1.32122	3.27411	1.76365	1.7414			1.86125		1.52055
CCNT1	1.7298	-1.10557		2.05503	2.34933			1.81308	1.98232	2.57544	1.88376	2.60425	1.86342	1.85789
CCNT2		1.14215				1.03673		2.5922	1.15155	1.79746		2.19451		1.53179
CCNY					2.22267				2.15401		2.42552	2.50144	2.40356
CCNYL1	2.09242
CCPG1								-1.36629		-1.85224				-1.44665
CCR2		-3.86256								-4.65827
CCR5		-5.87228
CCR6										1.83227
CCR7		-4.60631	-7.10774					-1.20202
CCRL2		-4.7167
CCS		-2.49412		-1.24799		-1.96865
CCSAP			-1.67299					3.04244		2.88726
CCSER2							2.29355	2.41655						2.24771
CCT2			-1.66124											0.641638
CCT3	-1.36794	-1.11978	-1.85464	-1.20669		-1.14243		-1.82919		-1.61459			-1.76711	-0.978863
CCT4			-1.08629			0.589847				-1.72328		0.848532		0.644792
CCT5	-1.3507	-1.47507		-1.19148		-1.40211		-1.95145	-1.40504	-2.20967	-2.42285		-2.12159	-1.25159
CCT6A	-1.57103	-0.984698	-1.3248	-1.21096		-0.947198				-1.56744			-2.1691	-0.840808
CCT7		-2.00637	-1.6312	-1.16309	-3.92675	-0.927289		-1.49812		-1.55831	-2.16787		-2.58657	-1.1648
CCT8		-1.08688	-1.88432		-3.3067		-2.45273			-2.73085	-2.05727		-2.43491
CCZ1		-0.522675	-1.45327			1.31261
CCZ1B			-1.44864			1.82521								2.52504
CD14			-1.80599
CD151			-1.75369
CD164					-2.30536		-2.3038			-1.13828			-1.31256
CD180	-2.63433
CD1C	-3.53238
CD2		-4.89716	-4.67216		-2.84697		-2.86357	-1.28448	-1.51767	-2.35636	-2.67442	-1.9655	-2.31074
CD200	-2.58126
CD226													-1.77852	-1.58551
CD247						1.53568		1.71174	1.43357			1.64634		1.76532
CD27	-3.83734			-2.58629	-4.08718	-1.46728		-1.58951		-2.55911		-2.02916	-2.27604	-1.59045
CD274		-6.39876
CD27-AS1		-4.03139
CD28									1.21704					1.54257
CD2AP			1.9299			1.83474		2.32424	2.03333	1.89414	2.0098	2.09755	1.52421	2.26073
CD2BP2	-1.63025		-1.70473	-1.02431
CD300A			-2.07108
CD300C			-4.11789
CD302			-1.66415
CD320				-1.41793
CD33			-1.65711
CD36			3.08818
CD37			-1.41679	-0.910609	-2.72398			-1.01876	-1.41195	-1.59121	-2.19177	-1.24503	-1.45087	-0.769332
CD38						2.10409								3.10044
CD3D		-4.39799			-2.35876	-0.966917		-1.28512			-1.75601		-1.45601	-1.01267
CD3E		-4.90451	-5.97288		-2.45435	-0.967158	-2.76347	-1.36297	-1.43707	-1.61343	-1.95204	-1.54452	-1.36043	-1.2168
CD3G		-5.13353			-2.35873								-1.71849	-1.45033
CD4			-1.3046			-1.21348			-1.34209	-2.67624	-3.43219		-2.44716
CD40LG						-1.75832			-1.62103	-2.9028	-3.1357		-2.72482
CD44							2.43063	1.42855	1.49352			1.78613		1.3103
CD46	-0.801734		-1.19615	-0.674118	-3.40543	-0.678863				-1.28203		-1.14936	-1.99957	-0.74897
CD47	-0.700331		-1.54008	-0.947925	-2.84555				-0.833167	-1.66236	-2.62642	-0.893796	-1.76197
CD48								-1.27191		-1.50716			-1.40245
CD5								1.80416	1.18119	1.53229		1.31075		1.21078
CD52							-1.87127
CD53	-0.83992				-4.26463				-2.13434	-2.02549	-2.83134		-1.97437
CD55								1.75062		2.1911	1.88879
CD58												-1.81937
CD59		-4.47594
CD6							3.43168	1.98045	1.51515	1.60899		1.97248
CD63	-1.67443				-4.25244				-1.77369	-2.39528	-3.74403	-1.98885	-2.44854	-1.5886
CD68			-1.34019
CD69			3.44355	2.88677		2.49021	3.34631	2.664	2.65947			2.56045	2.48386	2.57254
CD7								-1.32899
CD74						1.06165			1.55939			1.99087	-1.37606
CD79A	-1.02108
CD81	-1.24498		-2.56086		-4.8042					-1.78101			-2.85825
CD82		1.99963	4.27429
CD83				4.67926	4.58742	4.43709		4.35211	4.40878	4.13761	4.89847	4.35924	3.60585	4.13154
CD84						-3.26345			-3.1024	-3.03384		-2.63305	-3.24195	-2.80698
CD8A														-1.11887
CD8B				1.66637										-1.25317
CD96			-4.41713
CD99	-0.984974			-0.952068	-2.68884		1.68228			-1.57364	-2.21525		-1.38809
CDC123						0.929017								1.02197
CDC14A	2.37594					1.98212	2.5518	2.41204		1.85969		1.92389		2.28067
CDC14B		-5.12447
CDC25B				-2.03204									-3.55479
CDC26	-1.72941		-1.91144	-1.48689	-4.25957	-1.72	-2.71075	-2.25995	-1.59747	-2.1516	-2.49595		-2.57739	-1.63072
CDC27		1.44294				1.53184		1.97585	1.41316				2.33694	1.51829
CDC34					3.23185				3.46374				3.47933
CDC37			-1.187					-1.51362		-1.96622	-2.56829			-1.28119
CDC40	-0.625135		-1.45601	0.710314										0.729369
CDC42			-0.820731			0.882983	0.930352	1.15833	0.951322			0.950986		0.915793
CDC42EP3										-2.15267	-2.93353		-1.94614
CDC42SE1			-1.85249		-4.21654	-0.674526				-1.78878			-2.00954	-0.942183
CDC42SE2								1.86924						1.88935
CDC5L	0.801308		-1.1516	0.71129		0.668329
CDC73					1.78873				1.36803	1.43719	1.59012	1.76043
CDCP1		-5.86357
CDH23		-1.04193
CDHR3											-2.40799	-2.8663	-3.91985
CDK11A	0.885176			0.961395					1.49041			1.37863	1.08392	1.19948
CDK11B		0.673422				1.19964			1.74349	1.838		1.73816	1.66934	1.25431
CDK12	0.785785	0.782592												0.853443
CDK13									1.47107	1.66766	1.65306	1.83086
CDK14			3.32116
CDK17					3.44196	2.47601		2.83919	2.7605		3.4381	3.49407	3.63622
CDK2AP1		-1.66204	-1.98489
CDK2AP2	-2.59652	-2.29874	-2.1974	-1.89672					-1.91212	-2.99252	-2.45881	-2.01285	-3.13407
CDK5RAP1				1.29107		1.5831			1.98462	1.95506		2.65088
CDK5RAP2	1.05713
CDK5RAP3	-1.25602	-1.6809	-2.04601
CDK6	2.78687		-1.5742						1.78275		1.7809
CDK7				1.82328				2.73344				2.69716
CDK8		-1.23593
CDKN1A	3.71329									4.09156	4.72691		4.78073
CDKN1B	-0.986625	-1.53252		-1.13495	-2.88717	-1.15237	-2.86115	-1.37366	-1.27914	-1.57861	-1.99369	-1.42619	-1.85736	-1.2093
CDKN2AIP							-2.99334
CDKN2D					1.64655	1.40328			2.25632		1.68778		1.76121	1.08728
CDR2	4.33573					1.99666		2.60338	2.16423	1.7029	2.13774	2.46124	1.70418	2.04854
CDS2	1.83003	1.14989		1.09752		1.73973		2.3468	1.90442	1.7208	1.79099	2.27322	2.07402	1.42301
CDV3									0.651914	-1.35694				0.556712
CDYL	2.11486			1.65848						1.9089				1.81589
CDYL2		1.99732
CEACAM1											4.93937
CEACAM21						-1.48043		-2.0005
CEACAM3			-2.06222
CEACAM4		-3.35761
CEBPB	-1.7338								-1.106	-1.90848	-2.53956		-2.35604	-1.58502
CEBPG	1.72945		-1.95052			2.24892								2.44899
CEBPZ	0.853	-0.667941	-1.18449				-2.23124		0.873239	1.46088		1.37709		0.876528
CEBPZOS						-0.725433
CELF1	1.30913				2.12642	1.74965	1.92014	2.06777	1.5228	1.93088	1.78435	1.74422	1.57174	1.60671
CELF2							3.69054			1.57453		1.11236
CELSR1		-5.65866
CEMIP		-7.12439
CEMIP2					3.04618		1.29696				2.89723
CENPC					2.25783	1.38337		1.9276	1.66255	1.71499	1.65545	1.71551	1.6737	1.64039
CENPE					3.97279
CENPF					4.34128
CENPK					2.70708
CENPP			-1.66001						5.49233
CENPT		-4.05401
CENPX			-1.50295
CEP120					2.81089			3.09888
CEP128					3.28221				4.3676
CEP135						1.00264
CEP170	0.989575					1.08829
CEP19				3.96537		3.01973				3.25876		3.43754		2.58221
CEP192	-0.795767			-1.34009				3.43876
CEP350	1.22468
CEP57				-0.63646			-2.64813			-1.37208	-2.993			0.767712
CEP63		-1.06951	-1.44005
CEP83	2.26115
CEP85L								2.40306			2.24914	2.29004
CEP95			1.55536			1.5348		2.26572	1.88026	2.51656	2.57656	2.00905		1.79073
CEPT1		-1.52472	-1.12393
CERK						1.33099								1.38987
CERS2			-1.54965
CERS4	1.68087			1.23845
CERS5	1.50644					1.26654			1.6469
CERS6												3.43712
CERT1					2.60385			2.35357	1.86841	1.95119	2.10549	1.86952	1.77927	1.78102
CFAP20				2.79901					1.72524			2.46327		2.12419
CFAP298	-1.42164		-2.89183								-2.72564
CFAP36						-1.47327		-2.29277		-1.98657		-1.37246	-2.34599	-2.01054
CFAP97	-1.33179			-1.31207		-0.916417				-2.11249			-2.15097	-1.65354
CFDP1		-1.32731		-0.838985	-2.32334						-2.22313		-2.17553	-0.604265
CFL1	-1.02542		-1.34414				-2.56736	-1.33485			-2.12333
CFL2						2.8084			3.0393		2.19036		2.66017	1.8976
CFLAR					-2.60625	0.863552								0.668438
CFP			-1.58744
CGAS		-1.12946
CGGBP1		-0.94756		-0.931126	-2.80588								-1.82627	-0.715502
CHAF1A					3.53535
CHCHD1	-1.92098	-1.47039	-2.3161	-1.16805						-2.15237	-2.40279		-2.1804
CHCHD10						-1.53194		-1.8716	-2.70913				-3.21386	-1.6162
CHCHD2			-1.20329				-3.52833
CHCHD3			-1.92232
CHCHD5	-1.99799	-0.957011	-1.8938	-0.926399
CHCHD7		-1.38773	-2.80195			-1.38107								-1.40028
CHD1					2.19287		2.47458	2.32405	2.16479		2.41404
CHD2						1.37216	1.9976	1.60227	1.50207	1.697	1.88241	1.48897	1.63817	1.49382
CHD3									1.04748
CHD4	1.22046		-2.60198	0.902005		1.03526				1.29122	1.9965			1.0627
CHD6					2.27973			1.75565	1.65473	1.95429	1.90729	1.9923	1.43287	1.43508
CHD7		2.69709	2.42445			1.77739		2.25967	1.91066	2.31891	2.62122	2.75147	2.48365	2.46677
CHD8	0.979716					1.26466		1.29362		1.44658		1.97612		1.204
CHD9										-2.68522			-2.38829
CHFR	1.75384					1.99986			2.27505	1.81344				1.99119
CHI3L2	-2.50502			-3.8573		1.52057
CHIC2					2.45587	1.75721		2.14831	1.97229	2.21619	2.0826	2.16888	1.74938	2.05344
CHKA	3.35276					3.48807		4.63841	4.69197	5.80336		6.77464	3.93477	4.48712
CHM	-1.4479		-2.28481										-2.3668
CHMP1B	1.65323			1.44349		1.53		2.1103	1.62468	2.09698		2.00896	1.66481	1.99438
CHMP2A	-0.890357		-1.20169	-1.2853		-0.724733				-1.1405			-1.5816	-1.18268
CHMP2B	0.894954		-1.38568			0.92969
CHMP3		-0.660073	-0.889811	-0.661852									-1.41149	0.730675
CHMP4A		-1.4163	-1.91165		-3.98033	-0.895535	-2.66478	-1.40148		-1.46136	-3.35953		-1.86596	-0.998339
CHMP4B		1.55449	0.961563	1.14466
CHMP5	-1.53579	-1.75195	-2.36879	-1.43567		-1.19786	-2.89276		-1.53441	-2.11936	-1.9896		-2.26284	-1.24646
CHMP6		-2.45354
CHMP7	-0.98956													0.94378
CHORDC1	1.68411			1.26697			-2.7016					1.69544
CHPT1		-1.42154
CHRAC1	0.889575		-1.69554			1.37407				1.32837
CHRM3-AS2											4.32087
CHST11						2.72857	2.17207	3.48873	3.35734			2.88677		3.38411
CHST12		-3.34552
CHST15	3.07009
CHST2			-2.67726	-2.13351
CHTOP		-0.902698	-1.53135
CHUK		1.43872		1.94713
CHURC1			-1.37178		-2.36162	-0.602923		-0.707661	-1.2145	-1.47861	-1.90185	-1.30145	-1.50032	-0.718177
CIAO1		-0.888571	-1.29471
CIAO2A	-1.35003	-1.79383	-1.93902
CIAO2B	-1.09359	-0.989968	-1.42056	-0.80436	-2.73388	-0.788136		-1.40416		-1.27415	-2.649		-2.41581	-0.975761
CIB1			-1.12735		-2.3753								-2.05722
CIITA		-2.04709	-4.50541
CIR1	1.32913	0.954941		1.41493		1.22868		1.56137	1.35186	1.59737	1.54816	1.58089	1.52959	1.42359
CIRBP			-1.67084		-2.77398			1.05162
CISD2		-1.61801		1.31269									1.49182
CISD3			-2.8646	-1.9614
CITED2		-1.86174	-2.31785
CITED4					4.13335			-1.60914	2.69007					-2.03041
CKAP2			-1.31412					2.42591
CKAP5			-1.88161
CKLF			-1.43162		-3.37966	-1.60476		-1.82598	-1.35246	-2.09637	-3.2272	-2.23473	-2.0978	-1.5887
CKS1B			-1.90215
CKS2							-5.39876
CLASP1					3.79283	3.04834	2.32103	3.62128	3.79833	3.89698	3.74106	3.65587	3.59761	3.5136
CLASP2								3.27458	2.86092		3.09552	3.40412
CLASRP						1.36999			1.66846			2.73992		2.5223
CLCN3	1.18832									-1.66369
CLCN5		-1.71628
CLCN6	2.30939
CLCN7	1.59136
CLDN12		-7.12439
CLDN5		-4.89323
CLDND1	1.14183					1.083				-2.11235	-1.95789		-2.28657	0.984223
CLEC10A		-3.00056
CLEC16A					3.94832	2.24104		2.49128	3.37801		3.39451	3.88073	2.78634	2.88738
CLEC1B		-4.46252
CLEC2B			-1.79143					1.65755	1.50551
CLEC2D	-1.1806	-2.3757			-3.6182					-1.78126		-1.19988
CLEC4A		-1.10899	-2.97477
CLECL1	-2.37884
CLIC1											-2.01657		-1.41335
CLINT1	1.13212					0.951965		1.69993	1.14226			1.26575		1.06832
CLIP1						1.12977			1.49834					1.32715
CLIP4				-1.28175
CLK1	1.40379			1.32341		1.00346	-2.35226	1.65335	1.35937	1.39733		1.61116		1.13127
CLK4				-1.12892
CLMN		1.62589	3.37734
CLN3		-1.12766
CLN5			-1.09168			0.737336
CLN8	-2.60905		1.70611
CLNS1A	-1.38955	-1.07994	-1.74502	-1.218	-3.40432	-0.56454			-1.07862	-2.53062			-3.04385	-0.779848
CLOCK			-2.43346
CLPP			-3.07881							-2.77635				-1.1778
CLPX						1.34841								1.08119
CLTA	-1.05815	-0.712525	-1.4453		-2.20831				-0.77966	-1.87928			-1.55602
CLTB		-1.01688	-1.61133			0.755966
CLTC	1.2437
CLUAP1						-2.30313
CMAS			-1.45825
CMC1		-2.67298	-2.13322							-2.21415				-1.4449
CMC2	0.854519					1.17257				1.44633		1.40134		0.919615
CMIP						2.02494			2.79303					2.29515
CMKLR1		-5.869
CMPK1	-0.846533	-0.784272		-0.961377		-0.898715		-1.25471		-1.95441			-1.91102	-0.689267
CMSS1								3.42111	3.09257	3.01645	2.58839	3.59613	2.99373
CMTM5		-5.04154
CMTM6						0.848208			1.06544					0.804321
CMTM7		-1.22907	-2.00302							-1.85797				-1.01752
CMTM8								2.91924			2.80598
CMTR1														2.45236
CNBD2												2.66401
CNBP	-0.831076			-0.982706	-2.30745	-0.638279	-2.01441	-0.793681		-1.27734	-1.97972	-1.53681	-1.39047	-0.935143
CNDP2	-1.14535		-1.47412
CNEP1R1			-1.94971
CNIH4			-1.77183											1.54736
CNKSR2	-0.897292					-1.122
CNN2	-1.10251
CNNM2		-2.68088
CNOT1		0.858224			1.64843	1.11423		1.75688	1.48266	1.55305	1.57308	1.73134	1.48418	1.33619
CNOT10	1.85623					1.73585			2.54263	2.01054			2.70007	2.06073
CNOT2	1.67711					1.1466		1.3051	1.59391	2.30183		2.14464		1.45974
CNOT4						1.20249			1.53132	2.00627	1.62325	1.72326		1.42735
CNOT6L							3.18256
CNOT7	-0.898476	-0.783612	-1.47051	-0.868137
CNOT8	1.159			1.19193		1.18919		1.47424	1.45161	1.57657				1.41502
CNOT9	1.89021			2.00337		1.72882			2.38183	2.20164				2.16237
CNPPD1			-0.969258
CNPY2	-1.56655	-1.10287	-1.64967	-1.46696	-3.38329	-1.27058		-1.63566	-1.33976	-2.6907	-2.65515	-2.0549	-2.46503	-1.24196
CNPY3	-0.624052		-2.47439	-0.800744										-0.656498
CNST	1.35157	-1.55623			2.48362			2.4203	1.65843	1.90339	1.77365	1.47838	1.69575	1.66039
CNTLN		-1.82377	-2.58633
CNTRL			-2.44729		-3.4945								-1.79561	-0.877402
COA1		-1.46244	-2.2702					2.23086		1.98407	2.07067	1.96104	1.85255
COA3	-3.67012	-2.55566	-2.47977	-2.72047									-4.02458
COA4	-1.96966	-2.8767	-2.0634	-1.67153		-1.88				-2.49173	-2.47343			-1.83193
COA5		-1.87999	-1.3884
COA6		-1.98744	-2.26512				-2.24675
COA6-AS1													3.05107
COA8		-1.05896	-1.44577
COG3	1.94312	1.34443	1.50405	2.02592	2.46449	1.77208		2.04307	2.1204	2.16625	2.20521	2.42246	1.94609	1.86039
COG5					3.69518		3.13073		2.84045		3.01688	3.52868
COIL						1.05527			1.02864					1.51436
COL18A1						1.20763								2.66907
COL23A1		-6.95727
COLGALT2				-4.57362
COLQ										3.01608
COMMD1			-1.45787						1.6459
COMMD2			-1.65003			-1.00432
COMMD3	-1.54827	-1.48586	-2.16174	-1.35467		0.780507				-2.24515			-1.74763
COMMD6			-1.46437		-2.48361	-0.952976		-1.2919	-1.32664	-1.47471	-1.67482		-1.27758	-0.98577
COMMD7			-1.61381	-0.954484				-1.4899						-1.46291
COMMD8	-2.13755	-2.09531	-2.36712	-1.7511						-2.13516				-1.82091
COMMD9			-2.44747
COMT	-1.36289		-1.91138	-1.52075
COP1					3.81711		3.3821		3.23603		3.64611	3.62405
COPA								1.60231	1.60806	1.65624	1.86761		1.6879
COPB1		-0.84225	-1.38933						1.31545
COPB2	0.745324	-1.06077	-1.71707
COPE	-0.85391	-0.928398	-1.37097	-0.748345							-1.85803
COPS2	1.14479	0.713179		1.06576		1.06366		1.60182	1.27951	1.34325	1.21512	1.50611		1.17446
COPS3	0.941451					1.1262								0.990409
COPS4				1.35057		1.0926
COPS5		-1.4001	-1.8766			-0.547061				-1.44736	-3.24127
COPS6	-1.14182	-1.03509	-1.58005	-1.02629						-2.19566			-2.64345	-0.882183
COPS8	1.21218			1.64444		1.14539			1.46861			1.94309	1.63349	1.45429
COPS9			-1.49447		-3.10816	-0.850139	-2.64054	-1.28429	-1.86977	-1.71172	-2.50652		-1.98549	-0.826412
COPZ1	-1.67667	-1.17482	-1.46919	-1.47191			-3.04119			-2.17315
COQ10B		1.08389							1.14032			1.39616		1.17749
COQ2			-2.13441
COQ7	1.66492			1.99472
CORIN		-7.84456
CORO1A	-1.47342		-1.66667		-1.9738
CORO1B		-1.58097	-1.68915					2.73007		1.60576		1.43624
CORO1C			1.30227
CORO7	2.64818				2.28964			2.95668	2.88411	2.67693		2.75367	2.62959	2.49711
COTL1				1.3742		0.997042					-2.86819		-1.89912
COX14		-1.09482	-1.79193		-4.34659	-0.946153		-1.29819	-1.51591	-1.59728	-3.74709		-2.08489	-0.97286
COX16			-1.77836	-0.81907									-2.08314
COX17		-1.44017	-1.54819	-0.933136	-2.88753	-1.14303							-2.81532	-1.0972
COX19	0.959868	0.958919		0.822215		0.860314			0.821117			1.52918		0.967371
COX20		-1.02749	-1.53294			-0.845647	-2.28793				-2.96931		-1.96928	-1.75605
COX4I1												0.58772
COX5A			-2.10048		-2.96018					-1.84778			-1.9184
COX5B	-1.15802		-1.25389		-2.33916	-0.578895	-2.41605	-1.03176		-1.57754	-1.83468		-1.15629	-0.648255
COX6A1			-1.08355	-0.730799			-2.09793			-1.17543	-2.21499		-1.37018
COX6B1	-1.20958		-0.99243	-1.14165	-1.43972	-0.777899	-1.87666	-1.06593	-1.11637	-1.31597	-1.18699	-0.922123	-1.21215	-0.740153
COX6C			-1.44935			-0.77194	-1.30996	-1.05075	-1.20036	-1.3352	-2.07211
COX7A2	-1.00456		-1.10269		-1.96938	-0.648323	-1.65615	-1.08304	-1.46246	-1.23156	-1.70706	-1.61827	-1.34943	-0.665025
COX7A2L		-0.658821	-1.54485					-1.26213	-1.30842	-1.63083	-2.01251	-1.37695	-1.86971	-0.812644
COX7B			-0.919864		-1.55667		-1.46364						-1.19991
COX7C			-1.18722		-2.67958	-0.77093	-2.58967	-0.993842		-1.26042	-1.39798	-0.885855	-1.04744	-0.828783
COX8A	-1.20851		-1.34132			-0.791338	-2.84352	-1.08738		-1.83408	-2.86081		-1.80396	-0.865326
CPB2-AS1	4.82889				5.94684					6.73562	6.5007
CPD		1.865								2.34523		2.98649
CPEB2				-2.52398
CPEB4	1.68444			1.70634		2.3269				3.8296
CPED1		-3.71814	-3.75785
CPM		-2.1793
CPNE1		-1.16364	-2.24781			-1.2731		-1.62758		-2.44084	-2.5636	-2.40295	-1.81321	-1.17094
CPNE3	-1.62598	-1.23837	-2.27386	-1.17752		-1.10028				-2.11255			-1.85349	-1.09807
CPNE5	-1.34988
CPNE7				-5.43721						-4.12382
CPQ													-3.09901
CPSF2		-1.68817	-1.61303
CPSF6		1.1025			1.92941	1.44351		2.23407	1.54093	2.10644		1.69017	1.70153	1.64482
CPSF7	1.62308	1.1751		1.30486		1.20745								1.95136
CR1													4.47272
CRACR2A										2.00542
CRADD		-3.04259
CRBN	-0.629994				-2.70621	0.511257		0.981113						0.556569
CRCP						1.06946			1.05767	2.08665		2.26976		1.3203
CREB1			-1.63262						1.27389					1.32533
CREBBP					2.41936		1.97349	2.32786	2.11235	2.25428	2.31018	2.45885	2.2142	2.29959
CREBL2		-3.70665
CREBRF	1.33658			1.00761		1.15754		1.34815	1.18911	1.2066		1.30342		1.31206
CREBZF	-1.33722					-1.44244							-2.32351	-1.4602
CREM		-2.92994
CRIM1	3.13129	-4.61195
CRIP1								-1.33383
CRIPT			-1.61948
CRK	1.64665
CRLF2		-6.98121
CRLF3													-1.24035
CRNKL1				0.837611
CROCC	4.55405			3.99201	4.21795	3.01287		3.87938	3.40224	3.75116	3.52684	3.64916	2.88349	3.49288
CRTAM				2.63923								4.16015
CRTC1	1.25609	1.63322
CRTC3			2.81552			1.48359		2.22942	1.5013	2.11469	2.08862	2.33919
CRY1	3.78028		3.73231			2.98237		3.51794	3.83174	3.60583	3.95533	3.34733		3.81252
CRY2		1.85516		1.0437					3.43395			3.12815	2.99099	2.71005
CRYBG1							2.91998	2.53925	2.04922	2.01941	1.88552		2.39141
CRYBG3			-2.91377
CS						1.33276			1.74045	2.01393	1.81621		2.18216	1.58147
CSDE1	0.766967	0.954406		0.612828		0.681562	1.22669	0.977586	0.757002	0.993944				0.716792
CSE1L	1.66204				2.75324	1.60034		2.03688	1.96517					1.81249
CSF2RB		-1.2881
CSGALNACT2					2.49351	1.84404		2.69924	2.14293	2.16741	2.5637	2.3887	2.15851	2.28435
CSK					-3.75788				-1.03294	-1.60514	-2.70539		-2.2687	-0.926186
CSKMT														1.14075
CSNK1A1	1.04243					0.847118		1.24281	1.03497	1.29673		1.25687	1.00394	0.918244
CSNK1D	1.71058					1.25455			1.60337	1.83163	2.54375	1.86535	1.91044	1.77925
CSNK1E						2.16223
CSNK1G1									2.20002
CSNK1G2	0.612879	-0.828258	-1.87343			0.630094
CSNK1G3				1.55742	2.38618	1.67112		2.38976	1.61153	2.12683	2.26142	1.66812	2.16797	1.88388
CSNK2A1				-0.61095		0.802582								0.67988
CSNK2B	-1.13204	-0.885724	-1.44708	-0.978025		-1.02007							-2.13919
CSPP1	1.67632			2.00196
CSRNP1	3.08881			3.75166	4.14404	2.91766		4.59043	3.23281	3.2878	3.72292	3.84799	3.5659	3.75181
CSRP1			-3.39737
CST3	4.65416
CST7				-1.19193
CSTB						-1.38251	-2.65307	-2.15813	-1.56875	-1.97554	-2.21395	-2.53027	-1.8398	-1.592
CSTF3			-3.07458
CTBP1		-0.541202
CTBS			-1.37169
CTC1	1.1732					0.894269
CTCF	-0.598237												-1.11896	0.958793
CTDP1						1.88473			2.87851	2.23273	2.19561	2.68102		2.45925
CTDSP1			-1.09432	-1.14059
CTDSP2											-3.07183
CTDSPL		-3.90229
CTDSPL2	1.42917				2.30899	1.3657		1.68286	1.4994	1.88114		1.84147	1.71161	1.43692
CTLA4					2.1347
CTNNB1	1.66295					1.44699		2.69169	1.74548	1.99338		2.06915	1.64723	1.73138
CTNNBIP1		-0.863081
CTNNBL1	-0.925466												-1.52364
CTNND1	2.96042
CTPS1						2.3467			2.65218	2.58803	3.56254	3.25166		2.11249
CTSA										-2.45774
CTSB					2.81982
CTSC										-2.32509
CTSH	-1.79175		-2.47583
CTSL		-4.83358
CTSO			-1.97971
CTSS					-3.77702			-1.62658					-2.2931	-0.848943
CTSW		-4.23556
CTSZ	-1.50033	-1.38561	-1.69524
CTTN		-4.08019
CTTNBP2NL		-2.92505
CUBN										3.85815				3.60693
CUEDC2		-2.42783	-2.23635
CUL1									1.66429	1.91808		2.39763
CUL2								2.01169	1.52083			2.04403	1.50116
CUL3					2.628		2.16984	2.55713	2.16075		2.49857	2.41129	2.17829
CUL4A			1.48061			1.47755			1.57194	1.80892	1.99543	2.00734	1.58439	2.14626
CUL5					2.0543			1.68883	1.53185	2.13441	1.9248	1.82162
CUTA		-0.762125	-1.29338		-3.76961			-1.32696	-2.90246	-1.656	-3.04108		-2.45127	-0.765823
CUTC				-1.94849
CUX1					2.94373			2.65828	2.49644		2.45359	2.28027		2.36309
CWC15			-1.07592			0.691296							-2.10954	0.769682
CWC25	1.31796			1.1706		1.27694			1.33836	1.49409	1.3405	1.3259		1.38513
CWC27		-2.26286	-1.9396
CWF19L1					2.86211			2.28405	2.95961	2.28897	2.15274	2.72098	2.23583	2.15828
CWF19L2													-1.60199
CX3CR1		-5.46364	-3.56066
CXCL2		-4.40719
CXCL3		-6.36512
CXCL5		-6.98793
CXCL8									6.45586
CXCR3				-5.79712
CXCR4											-1.96294
CXCR5	1.37627
CXCR6										-3.05645
CXorf38	0.996093		-1.44235	-0.608624
CXXC5	-1.19615		2.96107
CYB561A3		-3.61379
CYB561D2		-3.04127	-2.54255	-1.69446
CYB5A	-1.81214		-2.4176							-4.07068
CYB5B				-1.41172
CYB5R1		-3.11053
CYB5R3			-0.70253
CYBA			-1.48574		-2.67445				-1.51106	-1.6834	-2.20362	-1.53549	-1.77786	-1.26578
CYBB			-1.59323
CYBC1			-2.48922						-2.2826				-2.6272	-1.78555
CYBRD1		-2.17391	-2.36964
CYC1		-0.621326	-1.9904	-0.589088
CYCS						1.52561		1.93896	1.58841			1.58476
CYFIP1			-4.47252
CYFIP2						1.06207		1.6475	0.912061					1.19742
CYLD	1.44587				-3.09995	0.829444						0.876781		0.785915
CYP20A1			-1.82887						1.27099			1.65898
CYP4F22			-3.53196
CYP51A1										2.49404	2.92149
CYSLTR1		-2.55379	-1.87859								-3.00657		-2.37102
CYSTM1	2.27973					2.78271			3.49436	3.03501	2.48144	3.01352	3.46242	3.60011
CYTH1							2.16624		1.78321
CYTH3										2.26273
CYTH4				-1.45298		1.31053
CYTIP								1.16729	0.934551			1.06551		0.775016
CYTOR								2.88772	2.33109		2.35327	1.87669
CZIB			-2.08495
DAAM1	-1.80195
DAB2		-3.85861
DACH1						4.85766
DAD1	-1.65052	-1.53722	-1.38596	-1.50838	-3.28666	-1.38274	-3.00946	-1.8133	-1.46823	-1.57363	-1.99542	-1.67876	-1.93963	-1.48607
DANCR										-2.28614	-3.01025
DAP	1.6896	-0.891111
DAP3		-0.897557	-1.55508
DARS		-1.05089								-1.74948
DAZAP1	0.830804	-0.603196	-1.24412			0.794378			1.38916			1.89653	1.62351	0.869047
DAZAP2	0.990374				-2.2373				1.04313	1.0703		1.32078	-0.918624	0.527071
DBF4	1.81123			2.12536				2.16256	1.80364	2.10586	1.6752	1.93924	1.67511	1.74245
DBI	-1.2679	-1.37064	-1.67641	-1.15058	-4.176	-1.12878	-2.70186	-1.58852		-2.13443	-2.12389	-1.12205	-2.32154	-1.02814
DBNL	-0.993954		-1.55707	-1.50415									-3.18911	-1.30573
DBP						-1.91225
DCAF1	2.2008				2.69893	1.56549		3.5418	2.66549	2.55113	2.39056		1.84853	2.07203
DCAF12		-2.06272			5.17405			4.8987	6.00875	5.50316	5.54339		5.42913
DCAF15				1.63944
DCAF16				1.95735		1.30038
DCAF5						1.34491				1.62559		2.21147		1.28031
DCAF6														2.50303
DCAF7		-1.43705	-1.47845	-1.43973						-1.84543
DCAF8	1.0973			1.12061										1.14436
DCK	-1.65162	-2.41892	-2.02427							-2.36277				-1.54552
DCLRE1C		1.64923	1.43073
DCP1A	2.33763				3.00046	2.06058	1.49738	2.18924	2.24931	2.72195	2.79329	2.40434	2.36024	2.35904
DCP2						0.640426		1.31712	0.967448
DCTN2			-1.43174
DCTN3	-1.23393	-0.772121	-1.5673	-0.815593						-2.91092			-1.74368
DCTN4	2.6993				2.58925			2.55418	2.93489	3.00214	2.60103	2.71186	2.63858	2.46877
DCTN6				1.34511		1.84732		2.23065	1.82269	2.5571		2.09477	2.41019	1.71587
DCTPP1	-1.66343		-2.63755
DCUN1D1	1.23536	0.733978		1.70289		1.22246			1.96258					1.5841
DCXR		-1.90888	-1.91635	-1.22943				-2.71929						-1.53387
DDA1	0.959891			0.8848		1.55897			1.32092	1.61224
DDAH2			-1.86378
DDB1	1.53187	-1.1255				1.20872			1.48934	1.87482				1.21078
DDB2	-2.46994
DDHD1	1.19353					1.16457		2.11568	1.44537	1.9243	2.35212			1.32445
DDI2					3.55565	3.12261	2.87949	3.68464	3.32565	2.59722		2.86752		2.43499
DDIT3	2.68981	2.6929	2.27191	2.6899	3.12574	2.61498		2.55397	2.80304	2.65656	3.32043	3.02573	3.02523	2.91561
DDIT4							-2.12221		2.69234			2.97911	2.14168	-1.27866
DDN-AS1				3.83942
DDOST	-1.50443	-0.885558	-2.19184	-0.822601	-4.83851					-3.50448			-2.68948	-0.761464
DDRGK1			-1.90783
DDT	-1.23422	-0.888151	-1.93377	-1.10776	-3.28456	-0.95046		-1.19478	-2.21615	-2.0828	-2.91735	-1.63616	-2.30745	-0.879023
DDX1	-1.38425	-1.52599	-1.19372
DDX10		-3.13702				1.73368
DDX17			-1.54241		-2.47285			-1.06643	-1.20607	-1.45168	-1.88834	-1.57278	-1.4325	-0.910822
DDX18		-1.21988	-1.88293		-3.55708	-0.570891		-1.07408	-1.64075	-1.53689	-3.29115		-2.12892	-0.636884
DDX19A						1.07258
DDX19B	1.322
DDX21						1.69262	1.0759	1.8186	1.69724			1.74728		1.63227
DDX23			-4.39472
DDX24			-1.71259		-3.07544		-3.04305	1.29703				0.932406		0.840122
DDX27	0.812423	-0.809841	-2.40862	0.786311
DDX39A	1.23912			1.67795		1.40577		2.23139	1.8307	1.46931		1.5871		1.79192
DDX39B			-1.34698
DDX3X	1.0795			1.14855				0.906222	0.895231	1.28459		1.36893	1.22501	1.1745
DDX3Y	1.82923			1.95405	2.85406	1.20746		1.80494	1.8928	2.14598	1.7277	2.26809	1.98834	1.55324
DDX42			-1.83964									-1.40053
DDX46	-0.668448	-0.995764	-1.78669	-0.842037	-2.96402					-1.29722	-2.00374		-1.87124	-0.449644
DDX5					-2.95012			0.848799
DDX50									1.41109					1.24148
DDX52		1.43157		0.753182		0.848933			1.34419					1.07908
DDX58		-2.98212	-2.65335						-0.896608	3.0343
DDX6		0.87742			1.5408	0.90597		1.1932	0.975866		1.43747			1.126
DDX60		-4.52113				-1.24252							-2.93683
DDX60L			-1.45888	-2.99219		-1.06571								-1.14376
DEAF1								2.46222	2.17841				1.85697	2.02121
DECR1	-1.13302	-0.987007	-1.67735		-3.92541	-1.07011				-1.57016	-2.4741		-1.887	-0.748142
DEF6		-0.868909											-1.4639	0.909311
DEF8		-0.92241
DEGS1		-2.45538
DEK	-0.899199		-1.42355	-0.914189	-3.13186		-2.27172	-0.856436		-1.79793	-1.83328	-1.19454	-1.70534
DELE1		-0.642244	-3.70607
DENND11						1.32756			1.23395					1.71839
DENND1A												4.1088
DENND1B	-0.900992				3.13391			3.18352	2.73545	3.23944	2.75158	2.7593		2.68107
DENND1C				1.13525					1.7204
DENND2D						-1.88981		-2.0276	-2.40688	-2.52148	-2.93317	-2.59106	-2.65173	-1.91121
DENND3	2.06284									2.88317	3.90692
DENND4A					3.41522	3.05597	3.2199	3.5303	2.75507		3.42648	2.88747	3.10799	3.26159
DENND4B			-1.62983
DENND4C			2.65477					2.92311		2.18148	2.4265	2.24033	1.8071
DENND5A	2.57885			3.27228		1.51889				2.34671				2.41138
DENND6A	-0.873021						2.21538	2.08105	1.67427		2.38967		2.1816
DENND6A-AS1									6.01716
DENR				-0.806764									-1.98664
DERA		-1.01564	-2.38941
DERL1	0.956402	0.700748	-1.88176	0.778068
DERL2				0.693935		0.9611
DESI1			-1.74879
DESI2		1.32339	-4.1206
DGCR2									2.13481
DGCR6L			-2.07636	-1.19107										-0.935958
DGKA					-3.35518	-0.80027		-1.00266	-1.39111	-1.96555	-2.74402		-2.09382	-1.18597
DGKE		-2.98866
DGKH		-3.61429
DGKZ				-1.09542				-1.7737		-2.63236	-2.62442		-2.27665	-1.21685
DGLUCY	1.30335	-1.6817	-1.61923	0.712272
DGUOK	-0.786706	-1.07258	-1.46207		-3.53884	-0.755487		-1.35671		-2.78151	-3.19871		-2.31628	-0.91514
DHCR24		-6.97964
DHPS			-1.83935			-1.46482		-1.81184
DHRS3		4.0597	5.29575			2.05955	1.5068	2.34248	2.37144	2.36558	3.13047	2.44411	2.58829	2.0992
DHRS4L2		-1.10504	-3.7479
DHRS7	-1.99781		-1.96659	-1.40805	-3.7691			-2.39137	-1.53617	-2.45448	-4.18203	-1.86358	-2.24459	-1.77164
DHRS7B		-1.1382	-1.81903
DHRSX					3.3988	-1.01135					3.16284
DHX15	1.2989					0.892904			1.07447	1.66835				1.4796
DHX29	0.925624					0.926357			0.795919					0.953598
DHX35						2.70238
DHX36	1.15634		-1.08504							1.47242				0.849359
DHX40	1.61522			0.951082		1.478		2.6103	1.93014	2.37413		2.01101	1.93983	1.64259
DHX57		-0.993846
DHX8	1.13426	1.05493		1.40929	2.37834	1.12616		1.89061	1.23115	1.75857		1.57812		1.53183
DHX9	1.34664							1.66242	1.40564	1.8529	1.76563	1.46372	1.69413	1.59413
DIAPH1	1.16385													0.864907
DIAPH2						1.79969		3.08595	3.31086		2.46132	2.66733		2.44979
DICER1			-1.50671	-0.864617				2.39025						1.30799
DIDO1	1.30069			1.10087		1.02029			1.19022				1.88489	1.16749
DIMT1						-1.19998
DIP2A		-1.34501										1.57578		1.53997
DIP2B					3.03482		1.32841			3.69425	3.37122	3.48335	3.09576
DIPK1A					4.43614			4.14935			3.97381			3.66126
DIPK2A			-2.53274	1.84734
DIS3	1.1678			1.38494		1.26322		2.04529	1.2272	1.23166	1.36636	1.70673		1.43103
DIS3L2					2.53908				2.30919	2.39434	2.06809	2.01948
DLD	1.79782					1.2239		2.77074	1.58778		2.14399			1.51507
DLEU1			-2.07093			2.02596		2.9983	2.52987		2.96908
DLEU2						2.97329		4.2468	3.74061		3.81028	3.0737		3.04974
DLG1					2.28798				2.26754		2.19318
DLG5										2.99806
DLGAP1-AS1													-2.31529
DLST	2.05767			1.79832		1.73442		2.04853	2.06785	2.31598	2.93848	2.44486		2.15875
DMAC1	-1.83405					-1.34414		-2.02843	-2.10171	-2.67576				-1.62964
DMD	-1.77455
DMTF1									1.33985					1.00853
DMTN		-4.0026	3.48022		6.34489			6.85644	6.44765	5.70209	5.55418		5.46279
DMXL1		-1.9516				-0.564834						2.65485
DNAAF2												1.9036
DNAJA1							-3.38524	1.46162	1.38829	1.66604		1.6517		1.49198
DNAJA2			-1.2778
DNAJA4							-3.92637
DNAJB1	2.31328	1.59568	2.02241	1.20981			-3.34648
DNAJB11	1.12778			0.885139		1.66463		2.09877	1.68858			1.79892	1.58692	1.61966
DNAJB12	1.08026			0.919265		1.32522								1.55864
DNAJB14														1.01875
DNAJB5		-5.75591
DNAJB6		0.99906	0.928017			1.08451	-2.86851	1.35492	1.4668	1.71583	1.75626	1.61712	1.53146	1.09754
DNAJB9	1.59216			1.62694		1.43905	-2.03019			1.81403		3.03928
DNAJC1					1.64311	1.63758		2.51883	1.93077			2.00011	2.06305	1.99974
DNAJC10	-0.911233	-1.28394
DNAJC13			-1.40876
DNAJC15									1.1215
DNAJC18												5.53304
DNAJC19			-2.5336		-4.0388	-1.06971		-1.74405	-1.35971	-2.04213	-3.0945		-2.00964	-1.21674
DNAJC2		0.986142	-2.93328			1.07039			1.29416	1.4823		1.62317		1.1405
DNAJC21	0.469547	-0.488007	-1.07932				-3.27049
DNAJC25			2.49082
DNAJC27						2.23459
DNAJC3	1.42889				2.00845	1.12416		1.45803	1.32587	1.45515		2.14704		1.45848
DNAJC4		-0.872936
DNAJC5				1.98988		1.53059						2.50754	1.86219
DNAJC7	0.622158					0.748294		1.15189						0.799795
DNAJC8		-0.86466	-1.14274	-0.808766	-2.87306					-1.53079	-3.13377		-1.92563
DNASE2		1.81139
DNM1L						1.12114			1.3437			1.70858		1.32938
DNM2	1.5169				2.00151	1.9722	2.38852	3.28801	2.43279	2.6709	2.57418	2.44042	2.47245	2.35674
DNM3		-4.25756
DNMBP	2.84949							5.50499				5.45576
DNMBP-AS1	5.50355
DNMT1	1.30623	-2.53277	-1.3954			-1.02697		-1.4209					-2.18073	-1.27416
DNMT3A		2.03836
DNPEP			-1.60606
DNPH1	-1.89346	-2.61191	-1.87838		-3.47564			-1.44238		-2.47948			-2.33676	-0.99552
DNTTIP1		-1.522	-2.00139
DOCK11										-1.40491			-2.06017
DOCK2							2.06559		1.53498	1.56449	1.80826	1.79941
DOCK7		-2.30472
DOCK8								-0.802751
DOCK9								-1.74008				3.03968
DOK2			-2.19287			2.51898		2.14004	2.79814			2.4653
DOK3		1.07072
DOP1A				-1.47732
DOT1L	1.95077		2.44303	2.19344
DPEP2				-2.66394		-1.74003			-1.74414	-3.28253			-3.1004
DPF2	-1.18291		-1.31165
DPH3														2.14449
DPH5						-1.12762			-1.1926					-1.11152
DPM1	0.95122			0.927865		1.15768			1.45674					1.34878
DPM2					2.54307
DPM3	-2.20649	-1.44586	-1.51628	-1.60918						-3.35837			-2.72537	-1.7262
DPP4						1.20265				-2.18087
DPP7	-1.06397	-1.33026	-1.30198		-3.05596			-1.72448	-1.1883	-2.053	-3.63019		-2.15751	-1.25723
DPP8												1.73786		1.36499
DPP9				0.774964
DPY30	-2.18619	-2.33539	-2.15161	-1.6129	-4.34374	-1.46794		-1.60566	-1.70189	-2.20338	-2.61915		-2.7002	-1.92407
DPYD-AS1		-1.39233		-1.83618									6.39443
DPYSL2		-1.77857	-2.12363
DR1	1.11832		-1.26218	0.78426		0.752133
DRAM1		2.11007
DRAM2			-1.23773
DRAP1				-1.34267	-3.20485	-0.954097		-1.40134	-1.68948	-1.7741	-1.87285		-1.99447
DRG1						1.219								2.10533
DSC2		2.06247
DSE	1.63098									3.27324	3.82623
DSEL														-3.29537
DSTN		-1.33353	-1.03599		-3.81674		-3.23017	-1.70732		-2.3154	-4.02048			-0.873879
DSTYK				-0.96674		2.39419			2.21075
DTD1			-2.53625	-0.801411
DTNB		-3.80587			3.74211				3.36561		3.44304	3.86545
DTWD1			-2.11186
DTX3L		-1.57011	-1.79921
DUS1L														-1.04929
DUSP1						2.58748		4.33703						2.71861
DUSP10	4.34352			3.22212	2.92444			3.98959		3.41741	4.0884	2.89795	3.24824
DUSP11						1.01586
DUSP16														3.05481
DUSP2	3.45289	-2.62039					-3.69811				2.95242		3.194
DUSP23		-2.16685	-3.03837
DUSP4					3.59587							5.87689
DUSP5	3.04954								3.56528	4.08849	4.45766	4.09993	4.78058
DUSP8	3.64337			3.77899		4.9922	1.93932	5.09053	4.93786	4.04782	4.86553	4.31398	4.50509	5.40786
DUT		-1.79336	-2.19441	-1.56236	-3.31268	-1.3155		-1.86092	-1.73366	-2.75294	-2.79779	-1.84608	-2.03025	-1.49625
DYM										2.85582	2.93098
DYNC1H1	1.50578					0.572324						1.25118		0.779899
DYNC1I2		-1.72692	-1.9393	-1.86238		-1.30698	-2.55663	-1.25185	-1.73958	-2.13062		-1.61787	-2.17045	-1.19793
DYNC1LI1	0.724541		-1.76221	1.07922
DYNC1LI2				0.939433		1.09707
DYNLL1			-2.31393		-2.98879	-2.32241	-4.04241	-2.36378	-1.18055	-1.97106	-2.48686		-2.24191	-2.49084	-3.26809
DYNLL2		0.759699		1.12308				2.32391	1.29476			1.92169	1.63196
DYNLRB1			-1.32619		-2.88939	-1.12238	-2.24564	-1.42944		-1.66287	-1.84574		-1.92309	-1.22967
DYNLT1	1.79991	-0.966861							1.33535		1.2414		1.57549
DYNLT3		-2.81346				0.910919				-2.8121
DYRK1A					2.53263		3.56271		2.22491		2.51118	2.65576	2.16248
DYRK2				-1.28225
E2F1									6.50785
E2F2					5.57329				7.69017		6.36195
E2F3	2.52022		2.31235	-1.68273		-2.04621
E2F5	1.45837
EAF2			-1.48051
EAPP					-2.56036	0.990734		1.33905	1.11729		-1.89229			1.0421
EBAG9	-1.05613
EBLN3P			-2.02133	-0.980518										-1.05143
EBPL	-2.39749					-1.24725		-2.71179					-3.02119	-1.9318
ECD	1.9765	1.21951			2.92502	1.86531		2.52942	2.16997	2.77937	1.91153	2.00785	2.19902	2.14456
ECE1	2.47965		2.47931	2.62734	2.8263	1.5351	3.35312		2.22862	2.55273	2.47847	1.89109	2.26338
ECH1		-1.48756	-1.79014	-1.60316		-1.53545		-2.10165	-1.37246	-2.31055	-2.54169	-1.67165	-2.51987	-1.90959
ECHDC1			-2.16058			-0.969506				-2.19595			-2.50082	-1.02805
ECHDC2						1.05417			1.52654
ECHS1	-1.89735	-1.29744	-1.46178	-1.0503						-2.9403			-3.7026	-2.08096
ECI2			-2.59255							-1.98207		-1.90811
ECPAS					2.63319	2.09437			2.75794	2.42256	2.55107	2.52169	3.10033	3.21483
EDA						3.79417
EDEM1	1.12265
EDF1	-1.12855	-1.07404	-1.46317		-2.09337	-0.893635	-2.27695	-1.26789	-1.28289	-1.46696	-1.82645	-1.19378	-1.47778	-0.904438
EDRF1						1.2753			1.55185	1.7901	2.16974	1.67654		1.64842
EEA1			-2.18259					-1.42504
EEF1A1			-0.969398		-2.1788			-0.654946	-1.18534		-1.43061
EEF1AKMT2				1.82914		1.71724						1.59241
EEF1B2			-1.36027		-2.08685			-0.883932	-1.0575	-0.985486	-1.18897
EEF1D	-0.774148		-1.20399		-1.97891		0.961038	-0.851533		-0.944727	-1.2177	-0.785638	-0.916725
EEF1E1	-1.44792		-1.5644
EEF1G			-1.29699		-1.88015			-0.780182	-1.21115	-1.0763
EEF2					-2.29895		1.25064							0.54695
EEF2K	3.16422
EEPD1			5.02373								2.5888
EFCAB14	-0.880801			-0.805233
EFCAB2	1.55237				3.55785	2.16504			1.99119	2.42638		2.60311		2.48259
EFHD2	1.36797		-2.0692									1.47449
EFNA5				3.45001
EFR3A					2.11149	1.75643		2.13469	2.12656	2.02487	1.68427	1.87752	2.14379	1.88112
EFTUD2	1.79464					1.73548			1.92732	1.79288				2.16944
EGFL7		-5.65581
EGLN2	-1.58721	-1.08243	-2.77271			-1.75294			-1.82103	-2.09775	-3.39451		-2.48645	-1.41779
EGLN3		-5.02208
EGR1	5.76431			6.33291				3.61651				5.34169
EGR2		-5.03468
EGR3		-3.48634
EHBP1	-0.997819	-2.30762		-1.53364						-3.38777				-1.77123
EHBP1L1	1.33563
EHD1	1.41558		1.82429
EHD3		-4.14975
EHD4				2.55569		2.42106		3.09168	2.43759	2.56054	2.10393	2.78125	1.99911	2.70812
EHMT1					2.03751				1.58147	1.78943		1.75667	1.71085
EID1	-1.15425		-1.326	-1.19595	-2.74954			-1.0765		-1.60299	-1.92407	-1.69159	-1.8044
EIF1						0.907239		1.01973						0.949423
EIF1AX			-1.09575	0.705393			-2.36744						-1.44351	0.711233
EIF1AY	-1.20758	-1.50589	-1.67377		2.53541
EIF1B			1.55561			0.886188		1.74503	1.17083		1.18085		1.17534	0.963962
EIF2AK1			3.17005		2.6551	0.557749			1.73789
EIF2AK2	1.25484													1.6696
EIF2AK3			3.67075		4.23462	2.64249	2.10249	3.24873	3.89483	3.64225	4.09479	3.70274	3.80661	3.6801
EIF2AK4	1.72438	-0.826488
EIF2S1	-1.58085	-1.92349	-1.93963
EIF2S2			-1.37222		-2.25855		-2.4652			-1.35612	-1.49536		-1.4538
EIF2S3					-3.141								-2.03555	0.382903
EIF3A	0.858664					0.738897		1.38193	1.17149			1.20954		0.699906
EIF3B						0.906778			1.09532					1.19325
EIF3D			-1.70575		-3.08705			-0.996583		-1.70374	-3.56166		-2.34855	-0.466993
EIF3E			-1.4324	-0.574841	-3.70528					-1.15783	-2.4299		-1.38302
EIF3F			-1.49143		-3.26977			-0.988266		-1.36279	-3.06235		-1.32033
EIF3G			-1.76042		-2.70008	-0.679808		-1.25923	-1.73151	-1.66852	-1.95337		-1.4244	-0.774349
EIF3H			-1.1792		-2.54149						-2.30917		-1.49548
EIF3I		-0.842219	-1.24447	-0.823567									-2.28606
EIF3J	0.751534					0.746616			0.966407		1.41118	0.795396		0.926774
EIF3K			-1.01828	-0.811373	-2.8427	-0.521109		-0.933992	-1.0741	-1.14887	-1.66734		-1.27145
EIF3L				-0.706494	-3.47252
EIF3M			-1.83089		-2.91837					-1.99845	-2.80848		-2.1563	0.534754
EIF4A1							-2.58044
EIF4A2			-1.29927		-2.82866			-1.12939		-1.12372	-1.73518		-1.22928
EIF4A3	1.8318					1.75911		2.48337	1.4587	2.0479		2.15353		2.40896
EIF4B			-1.69982		-3.21585			-1.24811		-1.75553	-2.9272	-0.840366	-1.79316
EIF4E	1.65816			1.09272	2.00585	1.00777			1.74861					1.29906
EIF4E2		-0.835298	-1.33113			1.0261
EIF4E3			2.13508	-1.32228					1.16995
EIF4EBP1		-1.06948	-2.72551
EIF4EBP2			-1.10188	-1.5383
EIF4G1			-1.5047	0.70946
EIF4G2					-2.41099	0.664381			0.940755	-0.873905				0.674713
EIF4G3												3.16435
EIF4H	1.00394			0.737634		0.848194			0.892213	1.19454		1.04919		0.881761
EIF5	1.25677	1.11995		0.938745				1.34573	1.01728	0.996097	1.49963	1.22063	1.33361	1.11263
EIF5A			-0.904687			1.11348		1.55417	1.33077	1.33349		1.39305		1.06494
EIF5B			-2.08149								-2.67645		-1.68804
EIF6			-1.44429				-2.43191
ELAVL1	0.732525			0.687168		0.762286
ELF1						1.36365		1.73921	1.33857	1.69295		1.49244		1.30741
ELF2					1.79648			2.06258	1.56085	2.09827		2.23635
ELK3								1.79441
ELL	2.45941		1.99072	3.06718		2.11378			2.19826	2.54264	2.54366	2.5671
ELL2					4.36896		1.35233	4.1926	4.40632		4.60835		4.12269
ELMO2				1.60713		2.48969			1.5366	2.99423	2.92287	3.808	2.63451
ELMSAN1				1.85919
ELOA										1.53488
ELOB					-1.40297	-0.712327	-1.78857	-0.69989		-1.00195	-0.738988		-0.866218
ELOC		0.653586			-3.15304	0.605954								0.626041
ELOF1		1.05144
ELOVL1		-1.8327	-1.71456
ELOVL5					1.7469	1.60483		2.36112	2.35598	2.34161	2.11677	2.29041		2.22029
ELOVL7		-5.04535
ELP2								1.73303	1.51432	1.79605		1.55595		1.51901
ELP4		-2.25082	-2.14358										-2.5108
EMB					-3.16964			-1.37071			-3.13576		-1.76285
EMC10		-1.09482		0.58291		0.867398			0.894462
EMC3	1.15424					1.1857		1.56158	1.26684	1.18059				1.18368
EMC4			-1.43606
EMC6	-1.50713	-0.980477	-1.74975
EMC7		-0.671846	-1.28809			0.789951
EMC8														1.65424
EMD				1.01387
EMG1			-1.91919
EMP3					-2.23107					-1.5486		-1.3188
EMSY				-2.12639		-1.65395			-1.23964
ENC1				2.05067								4.93119
ENDOD1		-3.56999
ENKUR		-3.38718
ENO1			-1.38229					-0.988402			-3.51792
ENOSF1		-4.07902		-0.915438
ENOX2	-1.66518	-2.62448	-1.77786
ENSA	0.515974		-1.04557			0.794717			0.869252					0.923859
ENTPD1	-2.55749
ENTPD4	1.54473	1.01238				1.22356		1.25042				1.60629		1.38544
EOMES				-2.7263
EP300	1.4966			1.47856				2.42015	1.45935	2.18825	2.222	1.86239	1.81222	1.38422
EP400	1.28185								1.31111
EPB41							2.89769	2.2074				1.84205
EPB41L1		-7.76725
EPB41L4A-AS1				0.927596				-1.29644						-0.718422
EPB42					6.95015			7.6997			7.84705		7.46711
EPC1							3.18959	1.57096	1.36908			1.6786		1.55357
EPC2							2.74488		1.79635	2.19443	2.27633	2.43216
EPDR1		-2.73864
EPG5	2.42927					2.15621				2.58435	2.97025	2.63917
EPHA1-AS1						-1.80696
EPHA4						4.7653		6.11813		3.96968		4.51204		5.28028
EPHB2		-4.25483
EPHX2						-2.2227								-2.46564
EPN2	2.47271
EPRS	-1.37126	-1.44618	-2.11326	-1.33859		-0.599878				-2.1576				-1.04901
EPS15					2.70326	1.90728	1.789	2.19902	1.93421	1.97605	1.90297	2.05213		2.24664
EPS15L1		1.45662
EPS8			-1.73048
EPSTI1					-2.9564								-1.61499	2.96585
ERAP1		-0.817585
ERAP2	0.726398	-1.12607	-1.82225
ERBIN					1.67913			2.1413	1.92281	2.04063	1.81929	2.04441		1.49969
ERC1									2.86795			3.15039
ERCC1	1.67712			1.88029		1.55907			1.66879	2.19768		2.41416		1.87971
ERCC5		-1.28283	-0.94359	-0.860034		-0.682007								-0.815014
ERCC6L2	1.6271	-1.07424
ERCC8		-2.00021
ERF												3.56162
ERGIC1	1.33605													2.00598
ERGIC2	-0.854551					-0.459092				-1.56298			-1.41173
ERGIC3		-0.750672				0.836
ERH	-1.03098	-0.90387	-1.50393	-0.881758	-3.07595	-0.544961		-1.06637	-1.85653	-3.04584			-1.68965	-0.829606
ERICH1													-2.15665
ERLEC1		-2.78808	-2.58645											0.826756
ERLIN1		-3.13194
ERN1						1.7436							-2.31716
ERO1B	1.74486	1.31665		1.88209						2.33918		2.18058		1.91753
ERP29			-1.30162	-1.10742	-2.48779	-0.935139		-1.48	-1.43119	-1.78244	-2.1271	-1.18889	-1.62276	-0.976476
ERP44						0.815527
ERV3-1		-3.87388
ERVK3-1	0.874981			0.916635										0.818192
ESAM		-4.36003
ESCO1	1.05897					0.800471			1.19387			1.73938		0.990801
ESD	-1.30495	-1.04032	-1.74926						-1.01507	-2.28734	-3.23544		-1.90995
ESF1		-1.36058
ESR2				-1.91124	3.94079					4.57797	4.52155	4.89977
ESRRA		-1.98503	-2.99663
ESYT2					2.40355		2.67549	2.08983	1.96988		1.8866	2.3672	1.87872	2.20893
ETF1	1.98615			2.17009	2.53804	2.04196		2.44217	2.27245	1.98041	2.14616	2.52293	2.33838	2.0535
ETFA			-1.58394	-1.00063
ETFB	-1.62814		-1.30768			-1.13652				-2.29985			-2.15555	-1.46817
ETFDH	3.00273					1.8039		2.76631	2.23573		2.81751			2.46111
ETHE1		-0.693585
ETNK1	0.73516			0.658886		0.852846								1.43596
ETS1		-3.30591
ETV3	2.74771			2.41609						2.85386	3.08079	2.95372
ETV6												2.63926		2.95553
EVA1B		-2.59091
EVA1C										-2.22932
EVI2A			-1.39827	-2.02371		-1.01739	-3.07449	-1.27116	-1.6016	-1.97194	-1.72539	-2.14479	-1.94106	-1.10889
EVI2B			-1.65524		-3.43025				-1.92562	-1.67481	-3.85163	-1.5003	-2.06225	-1.47878
EVL	-0.882676		-1.56481		-3.44488		-2.41615			-1.6518	-2.86088		-1.85563
EWSR1	1.09059			1.0098		0.85612		1.46462	1.00376	1.25435		1.5273	1.46026	0.921587
EXOC1		-1.5215	-1.44626
EXOC2								3.39207	2.3986		2.08496	1.8697
EXOC4									2.65109
EXOC6										2.32026		2.83061
EXOC6B	-2.04376								3.80679		4.40573	4.41318
EXOC7		-1.14975	-1.32049
EXOSC1			-2.53209				-2.1714
EXOSC3			-3.73409
EXOSC6				1.03472				1.69078	1.20941	1.21689		1.5745	1.1334	1.11815
EXOSC7						1.10736								0.849621
EXOSC8						-0.988733							-2.7662	-1.07235
EXOSC9						1.15024						1.25013
EXT1						3.39056					3.93473			4.758
EXTL3		1.29358
EZH1		1.01351												1.10205
EZH2	3.70091	1.63668	2.63959	3.17007	2.70399	3.19373		3.71186	3.03453	3.72754	3.65889	3.12778	2.99523	3.46874
EZR						1.56855	1.77871	2.234	1.81354	1.80007		1.85221		2.1207
F11R		-1.12349
F2R		-5.7768		-1.31864
FAAH2				-4.55853										5.77169
FAAP20	-0.942634		-1.42345	-1.04417
FABP5	-5.28285	-4.26829							2.33954			3.46228
FADS1		-2.75335
FAF1												3.21016
FAF2						1.57072
FAM102A	1.94988			-3.62233			1.72881	1.73525			-1.89369		-1.35689	1.35016
FAM102B					2.71194			4.63199	4.59067	3.84308	3.7184			4.57412
FAM107B						1.08443		1.44235				1.23726		1.0943
FAM110A		-2.03687
FAM111A			-2.52979	-1.48316
FAM111B	-3.49352
FAM117A	1.12725					1.24545						2.82557
FAM117B		-2.05628			4.10424			2.7853	2.69917	3.43382	3.72522	3.58602	2.70578	2.74104
FAM118A								3.02057						2.40649
FAM120B					3.10743							2.47536
FAM126A		1.23987
FAM126B	1.927					1.59325		2.56567		2.09523			2.41093	1.67577
FAM133B	1.05242					0.892864		1.13114	1.1258	1.29643		1.57249		0.975857
FAM135A	2.91002
FAM13A					2.35754	2.61672			2.0414	2.92379	2.82769		2.97224
FAM13B	1.49111				2.91785	1.84198		2.24707	2.3577	2.21583	2.07504	2.25773	2.07204	1.95875
FAM153CP						-3.3742								-3.26616
FAM160B1	2.47891	1.59084		1.43696	1.84997	2.02897			2.39458	2.22056		2.15864		2.98425
FAM162A	-1.23686		-2.13698		-5.03487			-1.41374		-2.47249	-5.19576		-2.96285	-0.814712
FAM168A				2.03461
FAM168B	2.03622				2.75784	1.92959		2.37277	2.02591	2.53168	2.58981	2.3699	1.9127	2.01117
FAM169A	1.53951							3.78146		2.71878
FAM172A							2.04372		2.14583
FAM174C	-1.22167	-0.802724	-1.96209	-1.53062				-1.48661		-2.55233			-2.35028	-1.09701
FAM177A1		-0.753424						2.34996	1.91337	2.2485	2.34827		2.11008
FAM192A	-0.536018	-0.537432	-1.92934			-0.636093
FAM193A	1.87496				3.00265				2.48074	2.23034		2.44616	2.17632	2.46419
FAM193B		1.62287
FAM204A			-1.01133										-1.53139	-0.866845
FAM20A		5.02576	2.9114
FAM210A	2.17557
FAM210B			3.4447		4.16377			4.15547	4.39854	3.81408	4.56896		3.96653
FAM214A		1.05441			2.46345	2.17566		2.57471	2.3284	2.3583	1.97649	2.4327	1.96675	2.19161
FAM217A									5.91827
FAM217B		-1.64469
FAM222B	3.55434		3.44738		3.79487	2.57791	1.67992	3.34801	3.69502	3.65148	3.93778	3.40134	3.83907	3.14321
FAM241A	3.63696					2.33586				3.04048	2.3051			1.29655
FAM32A			-1.03857			0.755858								0.949177
FAM43A										2.84582
FAM49A	2.76466			1.3449
FAM49B						1.09963		1.33407	1.72126			1.19496		1.03506
FAM50A		-1.00322	-1.50599	-1.03196
FAM53B	1.44494									1.96791		3.10928
[truncated: 4,660 more rows]

## Sheet: sTable2
gene	B cells, naive	Monocytes, CD14+	Monocytes, CD16+	NK cells	T cells, CD4+, memory TREG	T cells, CD4+, naive	T cells, CD4+, naive, stimulated	T cells, CD4+, naive TREG	T cells, CD4+, TFH	T cells, CD4+, Th1_17	T cells, CD4+, Th17	T cells, CD4+, Th1	T cells, CD4+, Th2	T cells, CD8+, naive	T cells, CD8+, naive, stimulated
ABCF1	1.38559		-1.44864			1.0486		1.59375	1.4904		1.347	1.81055	1.31419	1.08021
ABHD18		-1.97236	-3.4019					3.36635				3.35966	2.88214	2.32424
ABLIM1		-4.29187			2.92183			2.18251					2.15636
AC007384.1		-2.33492		2.79525	2.76351					3.56045
AC008937.2			-2.80961								6.22606
AC010609.1				-1.02576	7.17927		2.22351	5.6096		7.59183	7.35939	8.3068	6.78503
AC114760.2	-1.34069		-3.34902		3.55522				2.31782
AC245014.3	2.76725	-3.16708		2.75856	6.1032			5.26174	4.2456			3.73456		4.37174
AC253572.2		-2.18624		3.34023		2.71141		4.84809	4.17551			3.91772
ACACA		-2.15138				2.57216			3.3339	4.03123	3.98921	3.64114	2.48605	3.10294
ACAP2													-1.2998	1.29962
ACBD3			-3.41973			1.14023			1.65544	1.79078	1.76326	1.62649		1.41177
ACBD5		-0.696384												1.23948
ACTR10				-0.9303		1.25782
ACTR2						0.512135			0.549812	-1.34036	-2.36874		-1.86721	0.545828
ADAM10								1.51535					-1.50389	1.44985
ADAR	1.09742					0.806214		1.34326	1.28886				-1.63479	1.01336
ADARB2	6.30166			-4.72859
ADD1				-0.637036		0.765388
AFAP1		-4.84892				3.18051				3.32484
AGPAT5		-3.89828					-2.28189					2.23141	2.12638
AIMP1		-0.57052	-2.33273		-2.5513				0.837206					0.747954
AKAP9			-1.8108			0.788269				1.04161		0.879261
AL109930.1								4.13074					-4.09536
AL139246.5	2.46879		-2.87956	1.55696
AL157402.2			-1.67456						7.2738
AL360012.1	4.06989	-2.3288		3.37111				5.14886				4.23799
ALG5			-3.95603			0.943791
ANKRD10				0.99572									-1.23761
ANKRD13C	-0.862745			-1.4082	3.07519				2.72858		3.4775	2.8678	2.52048
ANKUB1				-1.80285								7.47848		-1.4055
ANXA11	-0.676325		1.23501		-3.40768									-0.60646
AP000787.1					3.8597					-1.88214	-2.20273	-1.94829
AP2A1			-0.969503	0.781758
AP3S1		0.746831	-3.12767	0.954972
API5		-0.934547							1.06174					1.24185
APOL3		-1.98359	-2.74607	1.52135		1.32649				1.69349	1.88857			1.46809
APOL6			-1.76223			1.01603	2.39873		1.25932	1.3399		1.4235		0.9495
ARFGAP2		1.02181	-1.4699			0.860356
ARHGAP12				-1.43121	2.86331	-0.601353
ARHGAP32		-2.11846				4.30225
ARHGAP4			-1.50155						1.05585	1.60344		1.54925	1.26271
ARHGAP5	-1.00289						-1.71337		0.817964
ARHGDIA									0.943955	-2.62669
ARID5B			-2.04098				1.49898
ARL4C					-2.97907		3.32098	-1.32393
ARL6IP1	0.771581			-0.813926										-0.689092
ARPP19	1.50804	0.615108	-1.85265	0.682956		1.14922		1.5125	1.19687	1.23066				1.27
ARRDC2		1.4262		1.28002			-2.15915		2.10572	2.01251	2.48484		2.08158
ARRDC3		1.74206		-1.00795			-3.72197							-1.65123
ASB3			-2.38833		3.08237	2.59583		2.99429	2.83411	2.73643	2.86221	3.19719	2.80017	2.97607
ASB8			-3.16987			0.845254
ASCC3			-1.6789					2.87017	1.62446				-1.33918
ASTL		-5.60675						7.01092
ASXL2	1.68199							-1.64969		-1.75433			-2.25845
ATE1													-1.53732	1.5664
ATF4		1.1537	1.27304	1.05054		1.00585	-2.38799	1.25902	1.09652					1.02141
ATF7IP2	1.57034				-2.88212			1.8615	1.50797					1.00696
ATG12			-1.87282			0.65012							-1.72723
ATG3	0.684274		-1.55488
ATG7										3.65732		3.33277	-2.76674
ATP2B1						1.23052			1.36599	1.65066			-1.20782
ATP5F1C	-1.32313	-0.817765	-1.55967	-0.930257						-2.81925			-2.45174	0.511369
ATP5PB			-1.15108						1.47463					1.11084
ATP6V1E1	0.836473	-0.675046	-1.3643			0.927313								1.3548
ATP8A1		-1.42677			3.50063		1.57626	3.46998			3.84345
ATXN1	-2.70711					3.17096	3.41115	3.64779	2.82265					3.44215
ATXN10			-1.3626										-1.26208	1.19372
BATF				-1.55257					2.15493
BBS9	-1.8151				-2.52499						3.50269	4.08222
BCAS2	1.40107		-2.25265	1.46707		1.43802	-2.74028	2.01583	1.6996	1.4012		1.56713		1.41253
BCL2L1		-2.14758	2.5573	2.22971	4.77914			4.57395	6.37557	4.85639	4.62173	2.82087	5.56823
BCL6			-2.41092	3.64857						4.24807
BCL9L						-1.27516				1.25967
BECN1			-1.64044			0.723009
BIN1		1.62044						-1.76058	-2.90207	-2.11728	-3.53785		-2.08822	-1.21316
BIRC3				1.84896	-3.3059	0.933919		1.60149	1.05856					1.65588
BLOC1S2	-1.32494		-0.985375	0.640905		0.69794
BLOC1S6	-1.00613		-1.10367	0.719688		0.628041
BMPR2	2.30353		-1.72127		3.34403					3.22102
BORCS5		-3.05105									1.31784			-1.73463
BORCS7	-1.27139	-0.983078				0.869292
BPTF		-1.03575	-1.5425									1.03244	-0.887642
BRD1	1.3089	1.16372	-3.00842	2.22976					1.77473	2.02817	1.82162	2.05435		1.62553
BRD2					-2.7553					1.17747
BRD7			-2.42418						0.929575		-3.42583	1.18769
BRI3			-1.37437	0.660741	-3.81602								-1.8255	0.814256
BTBD11		-1.90447			3.9392			4.54335	5.74004		4.89283	5.27886	5.72825
BTF3L4			-1.25168			0.624477
BUD23			-3.59609						1.00109			1.26085		0.936203
BUD31			-1.74842			1.14563	-2.97564	1.53047	1.18964	1.21851		1.33366		1.12857
BZW1	1.24874				-3.00568	0.820153		1.56079	0.838273					0.999642
C17orf49			-2.72492			0.99142			1.05133			1.2473		0.990691
C1D		0.453258	-0.872834			0.859723								0.778246
C1GALT1				-1.20875		0.863083								1.03341
C1orf112					4.20261	-2.37469
C1orf43			-1.19784			0.572435							-1.8284	0.818421
C22orf34		-3.06127				1.42589				2.96949	4.23483
C2orf88		-4.86751	5.20003
C3orf38			-1.51621			1.25601
C5orf24		-0.785158				1.42664
C5orf56						1.03772							-2.3825	1.00903
C6orf62	0.591495			-0.757088
C9orf78	-0.55203		-0.75336					1.30823		1.05232		0.809424	1.21416
CAAP1	1.74116		-3.38003	-1.18032		1.98217			1.62733
CAB39													-1.10941	1.34108
CAMK2D			-1.87985		3.16967
CAMLG			-2.15447						0.748441		-2.90687			0.646459
CAPG		-1.47108								2.97051
CAPRIN1				-0.410362		0.766693								0.922652
CAPZA2	0.921144		-0.993065	1.07495		0.90273		1.31732	1.14974					1.10725
CASP3		-3.22	-1.45938			1.98234			2.74024					1.99991
CASP8			-1.61922			0.960075	3.0906	1.82757	1.17298					1.15123
CAST					-2.25787	1.2389	1.2264	1.53698	0.94192			0.905625		1.81852
CAT	-1.96126		-1.53397		3.11429								2.9445
CBL													-1.37172	1.10008
CCDC167									1.83338		-3.42069	-2.21934	-2.59942
CCDC174	1.17374			0.849936		0.9387	-2.72658							1.34899
CCDC28A			-1.49511			1.04401								0.939407
CCDC57			-2.15246						1.00169					0.985433
CCDC59	1.10614	0.918474	1.25968			1.11337	-2.51268	1.76812	1.32628	1.20806		1.32183		1.13688
CCDC82	1.08569	-0.869978	-2.75656	-0.918479					-1.70705
CCDC88B			-2.57074	1.06082
CCDC93						1.28706	-3.1753	2.72455	2.12087	2.47976	2.19463	2.45747	1.89737	1.96136
CCNG2		-1.90893	-1.63262							2.82409
CCNI		-0.465228	-0.876177		-2.00255		1.04255			-0.866503
CCNT1	1.7298	-1.10557		2.05503	2.34933			1.81308	1.98232	2.57544	1.88376	2.60425	1.86342	1.85789
CCSAP			-1.67299					3.04244		2.88726
CCT2			-1.66124											0.641638
CCT4			-1.08629			0.589847				-1.72328		0.848532		0.644792
CCZ1		-0.522675	-1.45327			1.31261
CCZ1B			-1.44864			1.82521								2.52504
CD74						1.06165			1.55939			1.99087	-1.37606
CD8B				1.66637										-1.25317
CD99	-0.984974			-0.952068	-2.68884		1.68228			-1.57364	-2.21525		-1.38809
CDC40	-0.625135		-1.45601	0.710314										0.729369
CDC42			-0.820731			0.882983	0.930352	1.15833	0.951322			0.950986		0.915793
CDC5L	0.801308		-1.1516	0.71129		0.668329
CDK6	2.78687		-1.5742						1.78275		1.7809
CDV3									0.651914	-1.35694				0.556712
CEBPG	1.72945		-1.95052			2.24892								2.44899
CEBPZ	0.853	-0.667941	-1.18449				-2.23124		0.873239	1.46088		1.37709		0.876528
CENPP			-1.66001						5.49233
CEP192	-0.795767			-1.34009				3.43876
CEP57				-0.63646			-2.64813			-1.37208	-2.993			0.767712
CFLAR					-2.60625	0.863552								0.668438
CHD4	1.22046		-2.60198	0.902005		1.03526				1.29122	1.9965			1.0627
CHI3L2	-2.50502			-3.8573		1.52057
CHMP2B	0.894954		-1.38568			0.92969
CHMP3		-0.660073	-0.889811	-0.661852									-1.41149	0.730675
CHMP7	-0.98956													0.94378
CHORDC1	1.68411			1.26697			-2.7016					1.69544
CHRAC1	0.889575		-1.69554			1.37407				1.32837
CIRBP			-1.67084		-2.77398			1.05162
CISD2		-1.61801		1.31269									1.49182
CITED4					4.13335			-1.60914	2.69007					-2.03041
CKAP2			-1.31412					2.42591
CLCN3	1.18832									-1.66369
CLDND1	1.14183					1.083				-2.11235	-1.95789		-2.28657	0.984223
CLEC2B			-1.79143					1.65755	1.50551
CLK1	1.40379			1.32341		1.00346	-2.35226	1.65335	1.35937	1.39733		1.61116		1.13127
CLN5			-1.09168			0.737336
CLN8	-2.60905		1.70611
CLTB		-1.01688	-1.61133			0.755966
CNIH4			-1.77183											1.54736
CNST	1.35157	-1.55623			2.48362			2.4203	1.65843	1.90339	1.77365	1.47838	1.69575	1.66039
COA1		-1.46244	-2.2702					2.23086		1.98407	2.07067	1.96104	1.85255
COMMD1			-1.45787						1.6459
COMMD3	-1.54827	-1.48586	-2.16174	-1.35467		0.780507				-2.24515			-1.74763
COPB1		-0.84225	-1.38933						1.31545
COPB2	0.745324	-1.06077	-1.71707
CORO1B		-1.58097	-1.68915					2.73007		1.60576		1.43624
COTL1				1.3742		0.997042					-2.86819		-1.89912
CRBN	-0.629994				-2.70621	0.511257		0.981113						0.556569
CREB1			-1.63262						1.27389					1.32533
CRIM1	3.13129	-4.61195
CSNK1G2	0.612879	-0.828258	-1.87343			0.630094
CSNK2A1				-0.61095		0.802582								0.67988
CTCF	-0.598237												-1.11896	0.958793
CWC15			-1.07592			0.691296							-2.10954	0.769682
CXorf38	0.996093		-1.44235	-0.608624
CXXC5	-1.19615		2.96107
CYLD	1.44587				-3.09995	0.829444						0.876781		0.785915
CYP20A1			-1.82887						1.27099			1.65898
CYTH4				-1.45298		1.31053
DAP	1.6896	-0.891111
DAZAP1	0.830804	-0.603196	-1.24412			0.794378			1.38916			1.89653	1.62351	0.869047
DAZAP2	0.990374				-2.2373				1.04313	1.0703		1.32078	-0.918624	0.527071
DCAF12		-2.06272			5.17405			4.8987	6.00875	5.50316	5.54339		5.42913
DDB1	1.53187	-1.1255				1.20872			1.48934	1.87482				1.21078
DDIT4							-2.12221		2.69234			2.97911	2.14168	-1.27866
DDX10		-3.13702				1.73368
DDX24			-1.71259		-3.07544		-3.04305	1.29703				0.932406		0.840122
DDX27	0.812423	-0.809841	-2.40862	0.786311
DDX5					-2.95012			0.848799
DDX58		-2.98212	-2.65335						-0.896608	3.0343
DEF6		-0.868909											-1.4639	0.909311
DENND1B	-0.900992				3.13391			3.18352	2.73545	3.23944	2.75158	2.7593		2.68107
DENND6A	-0.873021						2.21538	2.08105	1.67427		2.38967		2.1816
DERL1	0.956402	0.700748	-1.88176	0.778068
DESI2		1.32339	-4.1206
DGLUCY	1.30335	-1.6817	-1.61923	0.712272
DHRSX					3.3988	-1.01135					3.16284
DHX36	1.15634		-1.08504							1.47242				0.849359
DICER1			-1.50671	-0.864617				2.39025						1.30799
DIP2A		-1.34501										1.57578		1.53997
DIPK2A			-2.53274	1.84734
DLEU1			-2.07093			2.02596		2.9983	2.52987		2.96908
DMTN		-4.0026	3.48022		6.34489			6.85644	6.44765	5.70209	5.55418		5.46279
DMXL1		-1.9516				-0.564834						2.65485
DNAJA1							-3.38524	1.46162	1.38829	1.66604		1.6517		1.49198
DNAJB1	2.31328	1.59568	2.02241	1.20981			-3.34648
DNAJB6		0.99906	0.928017			1.08451	-2.86851	1.35492	1.4668	1.71583	1.75626	1.61712	1.53146	1.09754
DNAJB9	1.59216			1.62694		1.43905	-2.03019			1.81403		3.03928
DNAJC2		0.986142	-2.93328			1.07039			1.29416	1.4823		1.62317		1.1405
DNAJC21	0.469547	-0.488007	-1.07932				-3.27049
DNMT1	1.30623	-2.53277	-1.3954			-1.02697		-1.4209					-2.18073	-1.27416
DOCK9								-1.74008				3.03968
DOK2			-2.19287			2.51898		2.14004	2.79814			2.4653
DPP4						1.20265				-2.18087
DPYD-AS1		-1.39233		-1.83618									6.39443
DR1	1.11832		-1.26218	0.78426		0.752133
DSTYK				-0.96674		2.39419			2.21075
DTNB		-3.80587			3.74211				3.36561		3.44304	3.86545
DUSP2	3.45289	-2.62039					-3.69811				2.95242		3.194
DYNC1LI1	0.724541		-1.76221	1.07922
DYNLT1	1.79991	-0.966861							1.33535		1.2414		1.57549
DYNLT3		-2.81346				0.910919				-2.8121
E2F3	2.52022		2.31235	-1.68273		-2.04621
EAPP					-2.56036	0.990734		1.33905	1.11729		-1.89229			1.0421
EEF1D	-0.774148		-1.20399		-1.97891		0.961038	-0.851533		-0.944727	-1.2177	-0.785638	-0.916725
EEF2					-2.29895		1.25064							0.54695
EFHD2	1.36797		-2.0692									1.47449
EIF1AX			-1.09575	0.705393			-2.36744						-1.44351	0.711233
EIF1AY	-1.20758	-1.50589	-1.67377		2.53541
EIF2AK4	1.72438	-0.826488
EIF2S3					-3.141								-2.03555	0.382903
EIF3M			-1.83089		-2.91837					-1.99845	-2.80848		-2.1563	0.534754
EIF4E2		-0.835298	-1.33113			1.0261
EIF4E3			2.13508	-1.32228					1.16995
EIF4G1			-1.5047	0.70946
EIF4G2					-2.41099	0.664381			0.940755	-0.873905				0.674713
EIF5A			-0.904687			1.11348		1.55417	1.33077	1.33349		1.39305		1.06494
ELOC		0.653586			-3.15304	0.605954								0.626041
EMC10		-1.09482		0.58291		0.867398			0.894462
EMC7		-0.671846	-1.28809			0.789951
ENSA	0.515974		-1.04557			0.794717			0.869252					0.923859
EPB41L4A-AS1				0.927596				-1.29644						-0.718422
EPSTI1					-2.9564								-1.61499	2.96585
ERAP2	0.726398	-1.12607	-1.82225
ERCC6L2	1.6271	-1.07424
ERGIC3		-0.750672				0.836
ERLEC1		-2.78808	-2.58645											0.826756
ERN1						1.7436							-2.31716
ESR2				-1.91124	3.94079					4.57797	4.52155	4.89977
EXOC6B	-2.04376								3.80679		4.40573	4.41318
FAAH2				-4.55853										5.77169
FABP5	-5.28285	-4.26829							2.33954			3.46228
FAM102A	1.94988			-3.62233			1.72881	1.73525			-1.89369		-1.35689	1.35016
FAM117B		-2.05628			4.10424			2.7853	2.69917	3.43382	3.72522	3.58602	2.70578	2.74104
FAM177A1		-0.753424						2.34996	1.91337	2.2485	2.34827		2.11008
FAM32A			-1.03857			0.755858								0.949177
FAS			-5.11563						1.4588		1.87866
FBL		-0.88482	-1.17998							-1.79325				0.619703
FBXO38			-2.13831			2.19515
FBXO42	1.79802			-1.13559		1.57676			2.49273					2.35379
FCGRT			-1.42249											1.20633
FDFT1			-2.02283					-1.30308		-1.46629				1.22595
FGD3										1.25995			-1.58836
FHIT	3.75521		-2.02832							5.04706			-1.76088	1.72697
FKBP1A				-1.07078					0.767782
FKBP8	-0.971416				2.6014			1.64206	1.91664		2.35702			-0.850495
FLT3		1.66033	-3.81631
FNBP4	0.97331				-2.31914	0.884645		1.27989	1.03001	1.3854		1.18253		1.18968
FXR1		0.622327				0.708962	-3.44561	1.11764	0.73674	1.07875				0.635073
G3BP2	1.22454		-2.99542			1.43635		1.72322	1.47049			1.46962	1.50868	1.73503
GABARAPL2	-1.03441				1.93772			-0.662619				-1.23669
GADD45A		-3.48214				3.12667		3.5508	3.30173	2.26027	2.8783	3.58543	3.16429
GADD45B			-2.40147			1.30115						1.77308
GALNT10			-1.55041											3.10955
GBP2	-3.68096						2.99958	-0.796053					-1.95579
GBP4			-2.18302			2.05684
GIGYF2													-1.33126	1.71415
GK			-5.20341		4.0862
GLO1	-1.02142			-1.76754		0.822401				-1.60022
GLRX5	-1.24462				3.02132	-0.976156							2.66741	-0.883289
GLS	1.03365				-1.71146				1.01301			1.09513
GLUL			-1.22746		4.82445				4.10985		3.335		3.58555
GMPR		-3.57404	3.52245	5.27855	6.20949			6.34775	6.26408	6.64423	7.21074	5.45147	6.23131
GNAS			-0.846073			0.603443	-2.11028	0.653768	0.789469	0.867426		0.992702
GNB2	-1.23386		-1.05439								-2.14448			0.797144
GOLGA7			-1.27629	-1.01206	-2.73866	0.696554
GOLT1B		0.798274	-3.8667	1.1564		1.49285			1.60641			1.83189		1.68317
GP6	4.13039	-5.24561		4.80911		4.88139				4.54718	4.38856	3.17763	4.51679	3.86928
GPATCH2L				-1.17263		0.852462
GPHN		-2.30663							4.64562			4.42684
GPR155		-2.68178	-2.26878						-1.32918		-2.12785		-2.90395	1.10509
GRIPAP1	0.831744	-0.77368
GTDC1	-0.803889		2.44223							3.03192		2.61311		2.95379
GTF2I			1.61768	-0.733169										0.859537
H2AFV	-0.728657		-1.83966			0.738202	-2.00948		0.863613		-2.75661			0.748346
H2AFY	-0.701217					0.60732								0.647048
HADHB	-0.979523		-2.26503	0.934375		-0.772612
HAGH		-2.15056			1.988	-1.03547								-1.12885
HDAC7	1.90351	-0.978924
HDGF		-0.882095		1.32466
HDLBP			-1.20797			1.18511
HELB				1.83368		0.991262			1.82686	1.80753		1.48969	-2.03322	1.00464
HEMGN		-3.56865			8.44082			5.48832	6.58281	6.90763	7.90519		6.40444
HERC3	-1.45667			-1.35969					1.89408			3.18516
HERC5		-5.50134				4.44785			-1.20959	4.73227
HGSNAT	-0.912226	-1.24159							2.44265			2.55403
HIPK1	2.21367		-1.02329	1.65012		1.73807	1.61899	2.10735	1.949	1.9628	2.07891	2.29188	2.27613	2.13854
HLA-DPA1					-3.8477							2.19083		-2.36655
HLA-DQB1					-3.57257							2.34549
HLA-DRA	-0.894101			0.70476	-3.26594
HLA-DRB1					-3.72367							3.02199
HMGCS1		-1.35466		2.1816		2.31256			2.23406	3.4636		3.09332	2.44075	2.68216
HNRNPA0					-2.34913				0.83549					0.83004
HNRNPA3	0.607788		-1.27121		-2.0838						-2.27712			0.626133
HNRNPD	0.82242				-2.6223	0.708907				0.726792				0.855035
HNRNPH2		-0.659708	-1.17661	0.968301
HNRNPH3					-2.38394							1.07809		0.676305
HNRNPR				-0.579549		0.44836								0.475212
HNRNPU			-1.38342		-2.32403		-2.55575		0.9979
HNRNPUL1	0.97192								1.05227		-2.90623	1.20773	-1.29811
HOOK2	2.14834	-1.89308	-1.87041	1.20006			-2.41324	2.38486	2.18661			2.49633		1.90406
HSP90AA1	0.910921					0.878089	-4.41372	1.1543				1.13609		0.871391
HSP90AB1			-1.24363				-3.48619					0.979945
HSPA4		-1.1043	-1.46631			0.946562			1.18765					1.05091
HSPH1	1.20327	-3.21976		1.65639		1.35031	-4.62311		1.52675	1.81815		2.37883		1.51111
ICAM3			-1.80814	-1.11915			2.33318
ID2			-1.18175					2.56856
IDH2	-1.57068	-1.52956	-1.40108	-0.962721		1.11763								1.0616
IDH3B		-0.677533	-1.40886			0.891961
IDS									1.33819	1.45802		1.55651	-1.6612
IER2					-2.31019		-4.21978					1.61267
IER5	1.53201			2.57339	2.47368	2.8273	-2.79161	3.17765	2.4268	2.35799	2.43752	2.74569	2.2793	2.53286
IFI27			-6.4012		7.37881
IFIT1										7.12139			-4.72743
IFIT3		-3.38386	-2.21969			7.67231				7.82174		6.49154	6.07783
IFNAR1	-0.61005		-2.94932			0.801796							-2.33328	0.976529
IFT20			-1.37327			0.976312
IKZF3						1.11048			1.42327	-1.55401		1.15936	-2.0187	1.02062
IL27RA		-1.62437		0.996065										0.936093
IL4I1			-5.87992							3.83106	3.74671
ILF2			-1.26837											0.896456
IMMT		-0.709407												1.24551
INPP5F	-2.71241				3.63501
INTS9	3.49618	-1.45016
IQCB1	1.5237	-1.08461			2.90355	1.90057		2.14025	2.21745	2.37017	2.60221	2.57208	2.15505	2.01766
IQGAP1					-2.33433	0.946959		1.50221	0.833886		-2.8801	1.26883		1.22107
ITGB2-AS1			-2.29191						3.0793
ITGB3		-4.16365	6.1248
ITK		-4.76651					2.62888			1.67049
JOSD1	1.88734	-1.12271		1.40636			-2.59785	2.47928	1.60784	1.99826	1.54097	2.05036	2.10533	1.52127
KHDRBS1					-2.90758									0.641259
KIAA1143	0.863115	-0.843718	-0.796327	0.712488		1.02214			1.04689			2.4203		1.12854
KIFAP3			-1.9435			1.77177								2.13993
KLF13					-1.57009									0.755566
KLHL6	2.05408	-3.36696				1.82573	1.78011	2.32528	2.3644	3.05423		2.83809	2.3627	2.04121
KPNA5				-1.2479								1.97155		1.48314
KRAS			-1.20067							1.58906		1.33842	1.6789	1.38431
L3MBTL3		1.12242	-1.74203
LAMTOR3			-1.92264			1.25594								1.22502
LAP3			-2.87037			1.02203						1.72458
LAPTM4A				0.773005		-0.82061						1.43177		-0.888331
LARP7		-0.98996	-1.52531	-0.6551		0.423126
LBR			-1.30178						0.657649					0.609541
LEF1		-5.22483			-1.71983			1.374					-1.04632
LEPROTL1	1.27479		-1.80287
LGALS1			-1.79639		-4.61114		-6.49417		2.25477		-3.95839		-2.34397		-5.14684
LIMS1	1.50588			0.910401	-3.3892			-2.30732	-0.904592	-1.51828	-2.47897		-2.11768
LINC00623	2.20551					-1.36417	-2.65084	-1.48858		-2.54012	-3.60178		-2.42148	-1.40343
LINC00963		-1.45362									2.20181
LINC01138	1.19821												-2.56811
LIPA		-1.27631	-1.87178	2.53897
LLPH	0.757175		-2.26568	0.769963		0.783463								0.990663
LNPEP			-1.28407	-0.598613									-1.88415	0.96841
LRIG1				-2.66899	3.39774
LRPPRC			-1.75039						1.21804
LSM12		0.96589	-1.14595	0.777534		1.01281								0.879778
LUC7L3					-2.48824	0.52766							-1.07488	1.58935
LYL1			-1.05512		3.18313					4.44118	3.69531		3.21383
LYPLAL1	-0.943357	-2.59464				1.35065
LYRM4	0.764338		-3.33407											1.62606
MAGOH			-1.71037		-2.60043	0.624726	-1.61251			-1.9842				0.847166
MAP2K5			-1.9392	-2.34658	3.95668					-2.51509		3.92313	-2.556
MAP3K4						-0.531931			1.83916	2.25486	2.10776
MAP4			-1.74414			1.4548			1.63669		1.5465			1.46732
MAPKAPK5-AS1				1.21356	-3.30581								-1.85899
MAST4	-2.23174				2.49316	2.36216			2.56625		2.75718		2.19252
MASTL	3.52354	-2.44685			4.68716	2.44473		4.2441
MB21D2		-3.74715			5.73325	4.52794				3.46703	2.92331	4.53251	3.70143
MBD4	-1.26761		-1.02261	-0.805377		0.451762
MBTD1				-1.02375	3.43368	2.58331		3.40534	2.99004	3.6892	3.20541	2.50569	3.23593	2.77584
MCF2L2		-2.53182							5.14522		3.50197
MCL1					-2.65477	-0.723646								1.02392
MCM9	-1.21124				2.56439				3.21592	2.75951	3.28972	3.42254
MCPH1		-1.2292							1.42957			1.75828
MED10		0.836729			-2.58588					-2.09184
MED30	1.23362		-1.15019	1.02132		1.07763		1.64891	1.01314					1.22369
MED4		0.517345			-3.0835	0.626538								0.831257
METAP2			-1.40446	0.73187		0.647453			1.0866					0.540652
MFSD6				-1.34186				3.19199		2.43153
MHENCR	-1.82199					0.747326								1.02768
MIA3	-0.62539		-2.04552			0.800947
MIER1	1.02576			0.963051	-1.81975	0.849819		1.37067	0.940482	1.07309		1.34338		0.896885
MINDY3		-0.607264			2.68582
MIR4435-2HG			-1.3882			5.66761		4.892	4.54936		4.03107			6.18509
MKNK2			-1.25854	1.05795
MLF2	-1.34473	-0.451691	-1.2188	0.709745
MMADHC			-1.06605			0.684463								0.822078
MMD	2.27954	-4.10883												2.2938
MORC3												-1.02702		1.22355
MPC2			-1.00723						0.595302			1.06642
MPRIP	1.0704	1.41932		0.894448										-1.1629
MRPL13			-1.89388			0.817658
MRPL14		-1.62281	-1.82806	-1.10017		0.953953				-1.94838			-2.1812
MRPL22	-0.920652		-1.86513	0.631345		0.895655								0.658431
MRPL23	-1.79956	-1.04796	-1.59458						1.7466
MRPL47	0.959576		-1.86949	0.625683		1.07594			1.69316			1.50726	1.37701	1.08308
MRPL54			-2.0989		-3.13414			1.48035
MRPL55			-2.0168			1.09227			0.886751
MRPS10			-1.31947			0.494571
MRPS35	0.997108		-3.32314			0.954767								1.27496
MSN	-0.726023					0.635227				-1.66947	-1.97349	-0.673097	-1.65789	0.655891
MTDH	0.755063				-2.24643	0.679594		0.885478	0.812714			0.90463	-1.35736	0.830482
MTFP1				1.82431			-4.40235		1.71528			2.13954	2.0997
MTHFD2		-0.714037	-1.07137	2.23795									2.89852
MVP		-1.37319	-2.79582						1.35239
MXD4		-0.930139	-1.38359			0.901338			1.54561					1.28285
MXI1		-1.42046			2.65582	1.44282		2.4272	1.68766	2.0483	2.32956		1.79528	2.15516
MYO1G	-1.19878					5.32431			3.17663			2.64039
N4BP2			-3.00919					1.78772	1.17317					1.3634
N4BP2L1		-1.21967		0.997947		0.872174			0.905769					0.721219
NAB1		-1.61053							2.82593
NAP1L1					-3.31283									0.576463
NAP1L4	0.848225							0.981175					-0.845415
NBDY		-1.70482	-2.5028		-3.0073								-2.68024	0.798622
NBEAL1			-1.43558			1.63978
NBEAL2		-1.1549	-1.30321	1.5745
NBN			-1.49287	0.793432
NCBP2AS2		0.845146	-3.03105
NCK1			-1.38045			0.870351			1.08247					0.936171
NCK2			3.8667	-0.859939							-3.37835
NCKAP1L			-2.14201											0.635268
NCOA6				-1.20486				3.98996
NCOA7		-1.0798							1.13274	-1.52571	-2.70095		-1.72208
NCOR1									1.26304			1.23349	-1.08768
NDFIP1		0.753377	-1.41763				1.89586	1.64515	1.3788	1.38815		1.53517
NDUFA6		-0.862978	-1.65355		-2.91517				0.757878		-3.1501		-1.58798	0.954316
NDUFA9		-0.613692	-1.51607	0.836272		1.15063			1.13234			1.29077		1.12823
NDUFS3	-1.55399		-1.54094			0.580402
NDUFV2			-1.49722					1.27847	1.14283					0.980334
NECAP2		-0.958684	-1.53646	0.915229					0.965584				-2.28828	0.918178
NFATC3								-0.960716		-1.19241		2.02165	-1.23605
NKTR					-3.32801						-3.40894	1.09743	-1.57713
NMT1			-1.80406			0.656232				-2.39516
NONO	0.70885		-1.4531	0.40265		0.508829								0.758936
NOP58	1.88639						-4.55213	1.80996	1.74005	1.77541		1.97388		1.91873
NPIPB5		-1.08372								2.82431
NR1H2	1.05611	-0.57559	-1.62473	0.771807		1.2667
NR4A1	4.1494						-3.72516				5.90689
NRARP		-4.31766	5.57836
NRBF2	0.897466		-2.72936	1.03424		1.25251			1.12709					1.11006
NSD3					-1.71479	0.460871			0.817091		-2.05336		-1.02681
NSMCE3		-3.33598	-3.00293		-3.27369		-3.03479	1.52021					-1.85464
NSUN6	1.39992			1.50236		-1.26672
NT5C3A	-0.826257								1.32313		1.3599			1.0607
NUB1			-1.40385			0.562517								0.512853
NUP133				-2.0434	3.41898	2.1667			2.9204			2.88758		2.65163
NUP210	0.713519		-2.02373
NUP214			-1.35281					2.64809	2.01255	2.28908	2.16098	2.1112	1.96325	1.72082
NXT1	1.42903	1.87781	1.64508	1.79554		1.62757	-3.39118	1.80126	1.54891	2.04417	1.59479	2.22898	1.88643	1.46034
ODC1			2.80711				-2.43449		1.2781	1.18158
OPTN	1.68409	-3.03836				1.07877		1.75284	1.18588			0.877385		1.13347
P2RY10	-1.05074		-3.4913	-2.26854						-1.74117				1.3965
P4HA1	1.08806		-2.94165
P4HB				-0.924431		0.677004
PABPC4				1.31794				-1.70293						-0.870213
PAK1	2.89904		-1.81365	3.00874		2.47925								2.42218
PAK2			-1.34266		-2.92837			1.44429		-1.12702				0.960104
PARL		-1.25996	-3.7675	-0.837052					0.902082
PARP14				1.12303					-0.813844
PARP4	1.67406												-1.39084
PASK										-2.87351		3.65123
PAXBP1	1.0639					-0.559347			1.23638
PBRM1			-1.74239		2.13409	1.40756	2.48823		1.45605	1.57208	2.03606	1.93793	1.49635	1.58679
PBXIP1	1.33756							-1.12982				1.18121
PCMTD1						0.674565							-1.74008	0.789293
PCNP	0.794155				-2.13202								-1.06737	0.559323
PCSK7		-0.990478			-3.10403			1.6418					-2.17646
PDCD6IP			-1.40094	-0.743834										1.22488
PDSS2			-1.81948		3.59517
PEA15	1.79263	-1.74306
PEAK1			-2.26346							4.01336
PEPD		-1.28722	-1.83037							1.77987
PFDN1			-2.08464	-0.560639		0.898488		1.12946	1.01316					0.697613
PFDN4			-1.03844			0.732672								0.713831
PFKL	0.750539		-1.47306
PHF10	1.24147	-0.95821				-0.344925
PHF3					-2.02302								-0.942349	0.945907
PHF5A	1.22637		-2.07397			1.10084
PHTF2				-0.849554	2.33174			3.01144	2.26244	1.79797	2.15185
PIK3CB				-1.214					2.2987	3.17921	2.39945	2.51416
PIK3IP1	1.44106		2.93517		-1.74991			0.996601	0.975003	1.50516		1.31713
PIM1	2.59986		1.70728								2.22095	1.43576	1.84219	-1.31582
PITPNC1	-1.54								2.8416
PKM		-0.925416	-2.32348						1.53816					-1.25591
PLAC8					2.91046			0.906778		-1.69638			1.82809	0.753569
PLAGL2		1.36435	-2.69545
PLEC			-1.44149	1.89935
PLEKHF2	-1.40374	1.24705	-3.03912
PMF1		-0.605768	-1.52369			1.11279			1.26645				1.30864	1.27225
PMFBP1		-6.59206							7.50785
PNISR					-3.04389	0.394254					-1.90817		-1.43102	0.990096
PNP			2.2297							-1.71323
PNRC1			-0.956253			0.733838		0.901691	0.758473			0.913916		0.922135
PNRC2					-2.35481			1.27651	0.635277				-1.60027	0.823005
POLR2C			-1.51704						1.25225
PPIG			-2.90172		-2.56473			0.845105	0.59226			0.999386		0.569868
PPIL4		-0.68002								1.12208		1.77341		1.24452
PPIP5K2	-0.72784		-1.50958	-0.795017										1.04393
PPP1CC	-0.988734	-0.906667	-1.54797						0.780451				-1.9872
PPP1R10									1.21798				-1.21259
PPP1R12A									1.26063	1.29343		1.19264	-0.873335
PPP1R2		0.921018			-2.90597	0.690529	-3.64967				-2.83172	0.91452	-1.77446	0.692478
PRDX2					2.27929	-1.55905		-2.22429				-2.1668		-1.54717
PRKX	1.71342		-1.82981						2.31056	2.66622	2.33026	2.64781
PRMT9		-1.92963							2.027
PRPF38B	1.07337		-1.41627			0.571331			0.706054			0.992568		0.81913
PRPF40A	0.984598			0.884584	-2.48321	0.871129		1.03369	0.819893	1.20723		0.985385		1.01503
PRPF4B	0.858645		-1.33072			0.7254		1.10832	1.34418			1.34753		0.889765
PSMA2			-1.22809			0.520325				-2.3105
PSMA6			-1.00239	-0.646142		0.42931			0.628686				-2.02027
PSMC1			-1.56584	0.618768		0.760317			0.907886					0.986726
PSMC2			-1.51954			0.985289
PSMC4			-1.82367			1.05566
PSMC6			-1.22059	0.557097		0.340916
PSMD6			-0.853291	0.509465		0.622806								0.755827
PSMD7			-2.59833			0.955668		1.32858	1.26272			1.26635		0.981591
PTDSS1		-0.740847	-1.87061											1.45585
PTGER2				-2.68336					3.74645					1.81904
PTP4A2	-0.832736								0.706439					0.633763
PTPN22	-1.05865	-1.73223			2.31103	1.05713			1.59712					1.41839
PTPN9			-1.58611									3.99277
PTPRA									1.27176		-3.06093
PWWP2B	2.18681		-2.7686
PYHIN1				-1.22701	-3.3934	0.895574		-1.50993	-1.62287	-2.78486		-1.86761	-2.57142
R3HDM1			-1.86602										-1.86947	1.62901
RAB11A		-1.85354	-0.564886				2.25306	3.18903	2.34072	2.49595	2.49366	2.2922	2.53
RAC1			-1.21736		-2.28913				0.904282		-2.04934
RAD21	0.792621		-1.14404	0.797757		0.754739								0.896136
RAD23A		-1.14629	-1.20808		1.50038	-0.595803								-0.823726
RALGPS2						-0.65678				3.02225
RAP1GDS1										1.49208		1.92135	-2.41408
RAP2C	1.19532	2.21958	-1.96378	1.42675		1.89038				1.9843
RARS2				-1.06221				2.16483	2.00219
RASSF1	0.860076		-3.06102			1.74527		1.85228	1.76467			1.51914	2.29676	1.12928
RBBP4				-0.695328		0.700547			0.763481					0.73119
RBKS	3.78518	-4.25401
RBM17			-3.11548			0.716259			0.759958					0.567058
RBM22	0.814382	0.96074	-1.37109	0.711723		0.909646								0.996582
RBM23			-2.20738						1.42802			1.49873	2.22181	0.943172
RBM38	1.77904	-3.40501	2.94329		2.44583			2.22392	1.9498		2.96381	2.18729	2.32769
RBM4	0.550019				-2.74957	0.551703			0.549274					0.610248
RBM8A					-2.00356		-2.61197		1.08002					0.937006
RBMX					-2.65308			0.978392	1.01297			1.00051		0.949275
RCC2	1.23025	-1.10233	-3.86096
REEP5	-1.29284	-0.965017	-1.66646	-0.787665		0.8633				-1.99667			-1.79668
RERE								2.35596	1.61931				-1.99634
RETREG3				-0.688587		1.2393		2.1333						1.30502
REV3L							-2.07126		1.55655	2.69607	2.30517	2.66251
RFC1			-2.89459			0.685954		1.17306	0.856911	0.997187				0.616184
RFTN1		-1.66254			3.31859			3.43761	2.9531		2.79839
RFX3			-1.72379							3.82061	3.53569
RGCC			2.83611		-2.19052			-1.90443	-1.03198				-1.12401
RHBDD1						-0.769778						3.95955
RHBDD2		-1.53138				3.20565		2.20213	2.6849				1.9346
RHOA			-1.2039						1.19346
RHOF	1.36961		-4.56379
RHOG													-1.34416	0.698062
RNF125	-1.83257	-2.31893					1.54756
RNF126			-2.1943									1.64096
RNF13				-1.20434						-1.72503			-1.39793	1.50404
RNF168	-1.11844							2.38058
RNF169			-3.55055		2.63208							2.0622		2.29203
RNF24			1.9442							-1.84861
RNF34	-0.913217			-1.11916				2.68213	1.75726			2.0992		2.00034
RNF44		-1.10147		1.22838
RNPC3	-0.51265								1.46694					1.1608
RNPS1	0.594128		-3.26725			0.714517								0.787885
ROCK1	1.19171								1.15202	1.04302			-0.903987	1.24036
RPF1			-1.30935	0.945871		0.942515			1.04121			2.11502		1.03597
RPN1			-2.20182			1.12425
RRAGC	0.995819	-1.05433
RRM1					2.53014			-1.95155	2.01005			2.23977
RSBN1									0.984008			1.12216	-1.87972	1.07342
RSRP1			-1.18257		-2.18967				0.916421			1.08437	-1.09018
RTCB	1.25215		-2.65101			1.16376								1.15163
RTF1	0.523727				-3.04745	0.575315			0.854804					0.674661
RUNX2		1.74912											-3.51855	-1.5331
RWDD1			-0.854086		-2.60064	0.495302			0.559731					0.595723
S100A8								8.48002						-3.31132
S1PR1	1.06273			-2.40297						-2.10495
SAMD3				-1.13384	2.41531					-2.3691		-1.74059
SAP18			-1.11926		-1.79921		-1.37938			-1.46596	-1.99116		-1.30863	0.629293
SBF2	2.4546											-1.62113
SC5D	1.83207						-2.71984		2.1696				2.67723
SCAMP1		-0.979543	-1.52826	-1.38487										1.87922
SCFD2		-2.29085							3.68617
SCGB3A1									6.36801					-6.50454
SCMH1			4.72713					4.87877			3.67255	3.74586		-1.08279
SDCBP			-0.998224						1.22322					1.18506
SDF4		-0.911391	-1.36738			1.04937
SDHB	1.17965		-1.27542	0.85603		1.11792			1.0523			2.09661		1.1979
SEC22A				-2.26269		3.41284		4.69722			3.49946		3.2525	3.52808
SELENOK							-2.4079	1.82225	1.35368		1.38583	1.5595
SELENOT		-0.599921	-1.68131	-0.621491	-2.38888	0.739534								0.764418
SEMA4D	1.45997	1.39566	1.64466										-0.993103
SEPTIN7			-2.87161		-1.99667		-3.36773				-1.98785		-1.15902	0.550353
SEPTIN9	1.02204		-2.02407		-3.36225					-1.49042	-2.19573		-1.49059
SERBP1	-0.607449		-1.66896		-1.68873									0.390413
SERINC5				-1.89476	2.4529
SESN3		-1.17304	-1.12286	-4.01403	2.5391							-1.80994		-1.28714
SETDB2	1.87925	-4.56932
SF3A1		-0.676562		0.609098		0.810624
SF3B1			-2.53906		-1.9624	0.562244		0.983708						0.556725
SF3B2	-0.533		-3.4444		-2.54525						-2.94258		-1.82129	0.495673
SF3B6		-0.835709	-1.34066				-1.4218						-1.80799	0.633071
SGK3								-1.65173	1.42372	-1.63075
SGMS1												2.99193	-2.64088
SGPP1			-2.25478		4.1496
SH2D1A						1.14361				-1.75205
SH3RF3		3.93648	5.57317			-2.3186								-1.92667
SIAH2	1.03417	-1.09499		1.227	2.21163	1.90163		2.36941	1.69761	1.56463	1.55382	1.73315	1.62794
SIPA1		-1.29847	-2.03827							-1.88434		1.88048
SLA	-1.79382		2.69044			-1.35702			-1.82822		-2.11545	-2.1015	-2.02448	-0.819025
SLBP	1.49356	-1.03298	-2.78171	0.871493
SLC12A6				-2.15399	2.60949			2.25197						2.11752
SLC16A10		-6.74058			5.91838
SLC16A7		2.09732				-0.991454		-1.69882
SLC20A2		-1.20816			2.62986			3.02749		2.97157	2.90113	3.39461		2.67391
SLC25A12			-2.60632	-0.998247									3.0062
SLC25A6			-0.97538		-2.57366		1.7123			-1.79427
SLC30A5		-1.20759				1.88606								1.88218
SLC30A7	2.02859		-1.83804			1.71622			2.19274		2.53041			2.0147
SLC30A9	2.22916			-1.36837				3.00429	1.65128		3.02354			2.59659
SLC35A3			-1.62157						1.28383			2.46283
SLC40A1		-3.225									2.45996
SLC4A7								2.07663					-1.67341	1.6193
SLIRP		-1.39236	-1.51127	0.647132	-3.37242								-2.17426
SLU7	1.06839		-1.66156	0.692694		1.05585			1.15158					1.09308
SMAP1			-3.56047		-2.95693	1.12966			1.15452		-3.01737			1.3504
SMARCA2			-1.74418						0.909611
SMARCA4		-1.29503	-1.70291						1.92025
SMARCA5	0.961856		-1.44916	0.896844					0.837809	1.17184		1.28359
SMARCE1			-1.25269	-0.797199		0.758589				-2.45952				0.847728
SMC3			-1.5115	-0.693447		0.741151				-2.10015				0.768851
SNED1								6.00977		-2.68942
SNHG25		1.21452					-2.12728	-1.49886
SNHG32		0.991219	-1.88674					-1.33838		-1.58275
SNRNP200	0.71157	-1.13408	-1.50634
SNRNP27	0.664914	-1.38742
SNRNP40	-1.18413		-1.72673			0.670712
SNRPB			-1.00364			0.791198		1.06137	0.931892			1.17186		0.793774
SNRPC	-0.989529		-1.80864			0.780154			0.836379			1.41555		0.982411
SNRPD1		-0.861496	-1.32292			0.658585		1.01512	0.702833					0.777422
SNRPG			-1.53268		-2.47996		-2.08431				-3.40076	0.856067
SNU13		-0.531488	-1.3444		-2.60333		-3.50276		0.710311			1.22958		0.517343
SNX6			-1.6396	-0.552249	-3.27947	0.620759					-2.72592		-1.94593
SOCS3								-2.25773		3.15752			-2.29456
SON					-2.29055		-3.95654					0.856119	-1.36127
SOX4	2.51313		-1.97605			3.49393		4.49865				5.04085	5.0121
SP100		0.893683			-1.71865						-1.49946	-0.970103	-1.29946
SP110					-3.04982		-3.65046		-1.2297	-1.5382			-1.94888	0.812092
SPG7		-0.923739				0.948073	1.52145		1.47224					1.02084
SPOP	0.706486		-1.87316	-1.63067									-1.4882
SPTAN1							-1.68926		1.2044	-1.13638	-3.95308	1.43121	-1.10178
SRA1			-1.44106	1.30013
SRBD1		-1.95139	-3.00439	1.47162										-1.67797
SRGN							-1.14797		1.43222			1.38177
SRP19			-1.10772			0.643174				-1.7342
SRP72			-1.35893											0.67766
SRPRA	0.99252	-1.00148	-1.24472	-1.03947									-1.58893
SRRM1	0.582381		-2.53197		-2.35591	0.688141	-4.02121	1.01555				0.939306		0.673373
SRRM2	0.864743				-2.02325		1.15367	0.864774	0.848517			0.841155		0.822833
SRSF10	1.17537	0.691905	-2.29659	1.00277		0.844555		1.16896	0.963588			1.10388		0.866029
SSBP2							-2.08282		1.70793
SSBP4	-1.57872					1.13922			1.55308					1.08058
ST3GAL5		-1.83507												1.72855
ST8SIA1				-6.90154	3.49628			5.04072				-2.27503
STARD7		-0.986256		1.06548		1.28962			1.39837	1.73721		1.73844		1.20874
STAT4		-1.92547			3.75077		3.59078		1.99681		2.68518
STAT5A			-1.6341	1.77519					1.01758			1.78622
STIM2			-1.727						1.40757	1.67311	1.75073	1.92861		1.27339
STK39		-1.56092	-3.68172							2.05392	1.91615		-2.62199
STK4								0.845699		-1.11446	-2.26854
STOM		-2.96661							2.4378
STRADA	1.24653					-0.970642								-0.872171
STRN	-0.970865	-0.659743												1.31516
STX8			-1.44876					-2.36204	1.30772				-2.81929
STXBP3			-1.36408			1.01299								1.19631
STXBP5	-1.67262										2.62829	2.52275	-2.12394
SUB1		0.409957	-2.16836		-3.58336	0.712013	-3.25403					0.84931		0.54753
SUFU			-2.23965						3.65467
SUMO1		-0.630851	-1.18635			0.620808				-1.24881				0.699081
SUPT3H												2.0664	-1.70644
SUPT4H1		-0.705494	-1.02489	-0.740052			-3.29165							0.846692
SVIP		-3.19031						-1.42185	1.0635				-2.55708
SYF2					-2.78927		-2.29517				-2.20654			0.58267
SYNE2			-2.93562				2.7007
TAF1D	1.02562		-1.3945		-3.15574		-3.03672	-0.937017		-1.63493		1.39983
TANC2			3.27428			-1.01592								3.05406
TAOK3								-0.933252			-1.6283	0.949214	-1.33723
TASP1			-1.84241						2.13608
TBC1D2B		-1.45318				1.51093				2.09416		2.40887
TBRG1		-1.06571	-2.13569					2.16212	1.36057	1.02197				1.32015
TCF20	-0.630792				2.90525	2.08597		3.2083	2.57301	2.55073	2.93513	2.8618	2.52837	2.16218
TCOF1	1.80559	-1.21505	-3.86188
TCP1	0.64404		-0.992123	0.716226			-3.8267
TENT5C		-3.93011	4.64561		3.24992				3.86922		3.42793
TESPA1				-2.78025				1.61582					-1.59788	0.760996
TFAM		-1.22394	-2.90244	0.778738										0.636321
TFRC		-2.54272		2.10843		2.0798		2.76535	1.77993			2.14499		2.69278
THRAP3									1.04604		-1.38968
TIGAR	1.87426						-1.89831			2.70514		2.86975
TIPRL	0.805961	-1.13641	-1.2924			0.999283			1.19284					1.1107
TKT			-1.36455				1.39295						-1.93024	0.729644
TLN1					-2.24044			-1.5071	1.17406		-3.37073	-2.0969	-1.92883
TLR1	1.94844		-1.65911
TM9SF2	1.03058		-2.2728			1.13581		1.65301	1.48132	1.44839				1.51612
TMC6				-0.774963								2.38153		-0.882619
TMCC1				-1.26581				3.80468						2.77247
TMEM107			-2.47903					2.5791	2.1889			2.89721
TMEM117				-2.59667						3.94689
TMEM123					-2.78155			-0.967991						0.60434
TMEM167A			-1.45576			0.572115
TMEM243			-2.46644	0.994748	-3.25137	0.721751		0.973611			-2.87581		-1.39966	0.840478
TMEM259		-0.819996							1.79201
TMEM267	-0.903088					1.73013		3.18898	2.07092
TMEM50A			-1.34062		-1.77611	0.8347				-1.02647			-1.56271	1.07736
TMEM9B		0.447233	-1.90486
TMOD3					-2.49905	1.05284			0.975251					1.17464
TNFAIP8		-1.23378	-2.28303		-3.01981		2.25651	1.23251				-1.00494
TNFRSF1B									1.35673			-1.26728
TOB1				1.39603		1.75648			2.08826		-2.7295	2.028	2.26491	2.29129
TOMM22		-1.38034	-1.42559						1.16509	-2.99684
TPK1									2.73139	-2.57073
TRABD	1.07681			-0.905409					-1.03391				-1.92741
TRAPPC4			-2.27156			0.937728
TRAT1										-1.23434			-1.96586	0.874545
TREML1		-4.44367	6.41528
TRIM58		-3.39872	3.48513		7.76767			7.53987	8.61527	9.04407	8.24181		9.11747
TRIM8			-1.22633			2.04544		2.94337	2.21168				2.45764
TRMT10C	0.865892		-1.65379	0.83081		0.934067			0.951496			1.4498		1.02886
TSPOAP1		-2.86918								3.72369
TSPYL1			-1.32701	1.29069		1.20715			1.22581		1.89618	1.33436		1.40379
TTC33			-3.34758			1.94368			2.19551
TTC37		-0.958362				1.09575								1.14514
TUBA1A			-1.85956					1.69469						1.38976
TUBA4A									-1.20314		-2.12987	1.7426	-1.47342
TUBB1		-3.99556	6.91895
TUBB4B			1.62604			1.39906	-2.18328		1.83	1.57889				1.54709
TUG1	1.19864	-0.978213				-1.34712
TXNDC16		-1.71733			4.11478	2.64409		3.75193	3.05776			4.03961	1.65973	3.12564
TYW1		-1.29202							2.31824	2.13132	2.48122	2.39412	2.01983
U2SURP	0.56436				-2.24804								-1.26041
UBAP2L	1.16237	-0.668712
UBB					3.41814		-2.73523
UBE2A			-2.3435	0.895631		1.5111				1.37708				1.26116
UBE2L3			-3.22972			0.712157			0.703297					0.768593
UBE2S	1.45519	1.36166		1.34707		1.99536	-1.90254	2.81606	1.49997			2.1589	1.84934	1.68305
UBE4B	-0.73845								2.25776
UBR2	1.15225									-1.45658		1.25415
UBXN4	0.823662		-1.19408		-2.4089	0.496536							-1.58281	0.540382
UFD1			-2.01559			0.816992
UGCG	-1.41976					1.31669		2.09998	1.53334		2.0562			1.71348
UGGT1		-0.821042		-0.665079					1.79179
ULK4		-1.91958						-1.75454	2.76942		2.64073	2.39752
UMAD1		-2.17665								-1.92944		2.82786
UNC13D			-3.32418	1.03215
UQCRC2									1.05855				-1.34576	0.853589
UQCRFS1			-2.23476		-2.70091	0.846881		1.27768	1.07153					0.881032
URM1	1.31663		-2.63999	0.960862		1.24907			1.37669					1.24473
USP48	-0.755337				2.20163
UST			-2.55237						5.18422	5.73184	4.2093	3.91511	4.26705	7.0997
UTP18	0.768121	-1.93445	-3.28207	0.934274		0.915367			1.19718
VAPA	0.74795			0.71429	-1.68329	0.638432		1.42114	0.748788					0.731595
VCP	-0.709482	0.490277							0.820455
VDAC1		-0.825871	-1.37243						0.756897	-1.9308				0.816539
VMP1					-2.24772	1.35286		1.8971	1.40032	1.88391	1.71553	1.70191		1.72038
VPS51		-0.821882							0.80612					0.717227
VPS54	-1.13549			-1.49961		2.83335		3.71018			3.36114
WAPL	-0.736852					0.900793			0.796414			1.06271		1.00838
WDPCP		-1.47745	-1.85947							3.71156	3.865	3.76928
WDR1		0.813449												-1.02434
WSB1	1.20441											1.21191	-1.21833
XIST			-1.05466					1.25525
XKR6					4.03619						4.0106		-2.93549	3.83694
XPC		-1.26107	-1.54883											0.913676
XRCC6					-2.50141			1.27108	0.789936			0.942177		0.968427
XRN2	0.709939				-2.52577	0.684973			0.811506				-1.45141	0.782497
YEATS2				-1.0438		2.12718						3.37615	2.42178	3.06919
YIPF4	-0.582336			-0.692177		0.72732
YLPM1	1.49328		-3.51928			1.43641		2.61989	1.9929	1.88507	2.54648
YPEL2			-1.03364					1.92631						1.51109
YTHDC2		-0.845199			2.48058			1.57739	1.35983		1.74402			1.46009
YTHDF2			-3.07976	0.777927		0.688821								1.01388
YWHAQ	0.846231				-2.39261	1.31335							-1.34166
YWHAZ	0.873562				-2.16693	0.710246		0.807811						0.775936
YY1							-2.32837							0.573846
ZBTB16						-3.70642					4.77155
ZBTB44	1.1451			-1.01139						-1.46443				1.02941
ZCRB1	-0.987746	-0.860986	-1.54241	-0.907544		0.744627								1.08105
ZDHHC17				-0.957853	2.27479			1.95029	2.14352			2.13027		2.02122
ZFAND2A	1.6757	1.60491		1.24409	2.15346	2.03604	-4.29317	2.32521	1.93061	1.98037		2.09541	1.49534	2.08259
ZFP36								-0.958245				1.95465
ZFP36L1											-1.84572			1.34116
ZNF33A		-0.975523								-1.44933	1.59786
ZNF655		-0.63473		0.663484

## Sheet: sTable3
module	gene
dynamicColors_black	AC009522.1
dynamicColors_black	AC018682.1
dynamicColors_black	AC116366.1
dynamicColors_black	ACSL3
dynamicColors_black	ADCY3
dynamicColors_black	ADD1
dynamicColors_black	ADIPOR2
dynamicColors_black	AFF4
dynamicColors_black	AFTPH
dynamicColors_black	AGO3
dynamicColors_black	AGPAT3
dynamicColors_black	AGTPBP1
dynamicColors_black	AHCTF1
dynamicColors_black	AL133330.1
dynamicColors_black	AMFR
dynamicColors_black	AMZ1
dynamicColors_black	ANKRD33B
dynamicColors_black	AP1G1
dynamicColors_black	AP3B1
dynamicColors_black	AREL1
dynamicColors_black	ARFGAP3
dynamicColors_black	ARHGAP17
dynamicColors_black	ARID3B
dynamicColors_black	ARL5B
dynamicColors_black	ARSG
dynamicColors_black	ASAP1
dynamicColors_black	ATAD2B
dynamicColors_black	ATG4B
dynamicColors_black	ATP1A1
dynamicColors_black	ATP1B3
dynamicColors_black	ATP2A2
dynamicColors_black	ATP6V1D
dynamicColors_black	AZIN1
dynamicColors_black	BAZ2A
dynamicColors_black	BCL2L11
dynamicColors_black	BHLHE40-AS1
dynamicColors_black	BIN3
dynamicColors_black	BRD2
dynamicColors_black	BTBD7
dynamicColors_black	C16orf72
dynamicColors_black	CACUL1
dynamicColors_black	CAPZB
dynamicColors_black	CCSAP
dynamicColors_black	CD55
dynamicColors_black	CDYL
dynamicColors_black	CELF1
dynamicColors_black	CERT1
dynamicColors_black	CFLAR
dynamicColors_black	CHKA
dynamicColors_black	CHMP2B
dynamicColors_black	CHST11
dynamicColors_black	CLINT1
dynamicColors_black	CLIP1
dynamicColors_black	CNEP1R1
dynamicColors_black	CSGALNACT2
dynamicColors_black	CSKMT
dynamicColors_black	CSNK1A1
dynamicColors_black	CYTH3
dynamicColors_black	DCP2
dynamicColors_black	DIAPH1
dynamicColors_black	DNAJB11
dynamicColors_black	DNAJB12
dynamicColors_black	DNAJC15
dynamicColors_black	DNAJC25
dynamicColors_black	DNAJC3
dynamicColors_black	DNAJC7
dynamicColors_black	DPP9
dynamicColors_black	DYNC1H1
dynamicColors_black	DYNC1LI1
dynamicColors_black	DYNC1LI2
dynamicColors_black	ECE1
dynamicColors_black	ECPAS
dynamicColors_black	EDEM1
dynamicColors_black	EHD4
dynamicColors_black	EIF4E
dynamicColors_black	ELF2
dynamicColors_black	ELL
dynamicColors_black	ELMSAN1
dynamicColors_black	EP300
dynamicColors_black	ERCC1
dynamicColors_black	ERF
dynamicColors_black	ETF1
dynamicColors_black	ETV3
dynamicColors_black	EWSR1
dynamicColors_black	FAM102B
dynamicColors_black	FAM193B
dynamicColors_black	FAM53C
dynamicColors_black	FBXW7
dynamicColors_black	FNIP1
dynamicColors_black	GABARAPL1
dynamicColors_black	GALNT2
dynamicColors_black	GALNT3
dynamicColors_black	GATAD2A
dynamicColors_black	GCH1
dynamicColors_black	GCLC
dynamicColors_black	GGA2
dynamicColors_black	GMEB1
dynamicColors_black	GNA13
dynamicColors_black	GNAI3
dynamicColors_black	GNB1
dynamicColors_black	GPCPD1
dynamicColors_black	GPI
dynamicColors_black	HDAC5
dynamicColors_black	HES4
dynamicColors_black	HIPK2
dynamicColors_black	HLA-DOB
dynamicColors_black	HMGXB3
dynamicColors_black	HOOK3
dynamicColors_black	HSPB1
dynamicColors_black	HTT
dynamicColors_black	IER5
dynamicColors_black	IGF2R
dynamicColors_black	INPP5A
dynamicColors_black	IRF2BP2
dynamicColors_black	IRS2
dynamicColors_black	ISCU
dynamicColors_black	IST1
dynamicColors_black	ITGAE
dynamicColors_black	IVNS1ABP
dynamicColors_black	KCTD10
dynamicColors_black	KCTD20
dynamicColors_black	KDM2A
dynamicColors_black	KDM3B
dynamicColors_black	KDM4B
dynamicColors_black	KDM6B
dynamicColors_black	KIAA0232
dynamicColors_black	KIF13B
dynamicColors_black	KLF7
dynamicColors_black	KLHL15
dynamicColors_black	KMT2D
dynamicColors_black	KPNA4
dynamicColors_black	KSR1
dynamicColors_black	LBR
dynamicColors_black	LCOR
dynamicColors_black	LCP2
dynamicColors_black	LDLR
dynamicColors_black	LDLRAP1
dynamicColors_black	LINC01089
dynamicColors_black	LRMP
dynamicColors_black	LRP5L
dynamicColors_black	LRRFIP1
dynamicColors_black	LSM12
dynamicColors_black	MAP2K1
dynamicColors_black	MAP3K2
dynamicColors_black	MAPK1
dynamicColors_black	MAPK6
dynamicColors_black	MAPKAPK2
dynamicColors_black	MARK4
dynamicColors_black	MDM2
dynamicColors_black	MEF2D
dynamicColors_black	MFSD14B
dynamicColors_black	MIR181A1HG
dynamicColors_black	MLXIP
dynamicColors_black	MTMR14
dynamicColors_black	NAA50
dynamicColors_black	NAB1
dynamicColors_black	NAPA
dynamicColors_black	NAPG
dynamicColors_black	NEDD9
dynamicColors_black	NFAT5
dynamicColors_black	NPEPPS
dynamicColors_black	NPLOC4
dynamicColors_black	NRAS
dynamicColors_black	NUP214
dynamicColors_black	NUP93
dynamicColors_black	OAT
dynamicColors_black	OXSR1
dynamicColors_black	PAPOLA
dynamicColors_black	PCBP2
dynamicColors_black	PCGF3
dynamicColors_black	PDIA3
dynamicColors_black	PELI2
dynamicColors_black	PER2
dynamicColors_black	PFKFB3
dynamicColors_black	PGK1
dynamicColors_black	PHLPP1
dynamicColors_black	PHTF1
dynamicColors_black	PI4KB
dynamicColors_black	PIK3R5
dynamicColors_black	PLEKHB2
dynamicColors_black	PLEKHG2
dynamicColors_black	PLEKHM1
dynamicColors_black	PLEKHM2
dynamicColors_black	PLK3
dynamicColors_black	PNPLA8
dynamicColors_black	POMP
dynamicColors_black	PPARD
dynamicColors_black	PPM1A
dynamicColors_black	PPP2R1A
dynamicColors_black	PPP3R1
dynamicColors_black	PPTC7
dynamicColors_black	PRDX2
dynamicColors_black	PREX1
dynamicColors_black	PRKCE
dynamicColors_black	PSMD1
dynamicColors_black	PTEN
dynamicColors_black	RAB11FIP1
dynamicColors_black	RAB12
dynamicColors_black	RAB1A
dynamicColors_black	RAB7A
dynamicColors_black	RABGEF1
dynamicColors_black	RAF1
dynamicColors_black	RAPGEF1
dynamicColors_black	RAPGEF2
dynamicColors_black	RARA
dynamicColors_black	RASSF5
dynamicColors_black	RHEB
dynamicColors_black	RNF149
dynamicColors_black	RNF185
dynamicColors_black	RNF2
dynamicColors_black	ROCK1
dynamicColors_black	RPGR
dynamicColors_black	RRP12
dynamicColors_black	RYBP
dynamicColors_black	SAMD4B
dynamicColors_black	SAMD8
dynamicColors_black	SCAF4
dynamicColors_black	SEC14L1
dynamicColors_black	SEC16A
dynamicColors_black	SEC24A
dynamicColors_black	SEC24D
dynamicColors_black	SEC31A
dynamicColors_black	SEC61A1
dynamicColors_black	SEL1L
dynamicColors_black	SELENOO
dynamicColors_black	SEMA7A
dynamicColors_black	SERPINB9
dynamicColors_black	SFT2D2
dynamicColors_black	SH2B3
dynamicColors_black	SH3GLB1
dynamicColors_black	SIAH1
dynamicColors_black	SIPA1L1
dynamicColors_black	SLC12A7
dynamicColors_black	SLC17A5
dynamicColors_black	SLC20A1
dynamicColors_black	SLC25A25
dynamicColors_black	SLC26A11
dynamicColors_black	SLC36A4
dynamicColors_black	SLC45A4
dynamicColors_black	SLC9A1
dynamicColors_black	SLCO3A1
dynamicColors_black	SMAD3
dynamicColors_black	SMURF1
dynamicColors_black	SPAG9
dynamicColors_black	SPEN
dynamicColors_black	SRA1
dynamicColors_black	SRSF8
dynamicColors_black	STK10
dynamicColors_black	STK24
dynamicColors_black	SVIL
dynamicColors_black	SYNCRIP
dynamicColors_black	SYNJ1
dynamicColors_black	TACC1
dynamicColors_black	TANK
dynamicColors_black	TBC1D23
dynamicColors_black	TES
dynamicColors_black	TET3
dynamicColors_black	TLE4
dynamicColors_black	TM9SF4
dynamicColors_black	TMBIM1
dynamicColors_black	TMEM38B
dynamicColors_black	TNIP1
dynamicColors_black	TOP1
dynamicColors_black	TRAK1
dynamicColors_black	TRIM8
dynamicColors_black	TRIP12
dynamicColors_black	TRPS1
dynamicColors_black	TSC22D2
dynamicColors_black	TUT7
dynamicColors_black	TXNDC11
dynamicColors_black	TXNRD1
dynamicColors_black	UBAP1
dynamicColors_black	UBE2E1
dynamicColors_black	UBN1
dynamicColors_black	UIMC1
dynamicColors_black	USP12
dynamicColors_black	USP49
dynamicColors_black	USP8
dynamicColors_black	VAMP7
dynamicColors_black	VAPA
dynamicColors_black	VAV1
dynamicColors_black	VAV3
dynamicColors_black	VHL
dynamicColors_black	WASHC2C
dynamicColors_black	WASL
dynamicColors_black	WDFY1
dynamicColors_black	WDFY2
dynamicColors_black	WDR37
dynamicColors_black	WDR45B
dynamicColors_black	WIPF2
dynamicColors_black	WSB1
dynamicColors_black	WWP2
dynamicColors_black	XRN2
dynamicColors_black	YPEL2
dynamicColors_black	YTHDF3
dynamicColors_black	YWHAE
dynamicColors_black	YY1AP1
dynamicColors_black	ZFAND3
dynamicColors_black	ZFAND6
dynamicColors_black	ZFP36
dynamicColors_black	ZFP91
dynamicColors_black	ZNF124
dynamicColors_black	ZNF207
dynamicColors_black	ZNF267
dynamicColors_black	ZNF592
dynamicColors_black	ZNF655
dynamicColors_black	ZNFX1
dynamicColors_blue	2024-03-09
dynamicColors_blue	AASDHPPT
dynamicColors_blue	ABCE1
dynamicColors_blue	ABHD14B
dynamicColors_blue	ABRACL
dynamicColors_blue	ABRAXAS1
dynamicColors_blue	ABT1
dynamicColors_blue	AC005842.1
dynamicColors_blue	AC025164.1
dynamicColors_blue	AC243960.1
dynamicColors_blue	AC245407.2
dynamicColors_blue	ACTR6
dynamicColors_blue	ADIPOR1
dynamicColors_blue	ADSL
dynamicColors_blue	ADTRP
dynamicColors_blue	AIMP1
dynamicColors_blue	AIP
dynamicColors_blue	AL133453.1
dynamicColors_blue	AL499604.1
dynamicColors_blue	AL662844.4
dynamicColors_blue	ALKBH7
dynamicColors_blue	ANAPC16
dynamicColors_blue	ANKRD49
dynamicColors_blue	ANP32B
dynamicColors_blue	ANP32E
dynamicColors_blue	ANXA2R
dynamicColors_blue	AP002387.2
dynamicColors_blue	APEX1
dynamicColors_blue	APRT
dynamicColors_blue	AQP3
dynamicColors_blue	ARGLU1
dynamicColors_blue	ARHGEF1
dynamicColors_blue	ARL14EP
dynamicColors_blue	ARL2BP
dynamicColors_blue	ARL6IP4
dynamicColors_blue	ARMH1
dynamicColors_blue	ATP5F1A
dynamicColors_blue	ATP5F1C
dynamicColors_blue	ATP5F1D
dynamicColors_blue	ATP5MC2
dynamicColors_blue	ATP5MG
dynamicColors_blue	ATP5PO
dynamicColors_blue	ATP6V0E2
dynamicColors_blue	ATP6V1G1
dynamicColors_blue	ATRAID
dynamicColors_blue	ATXN7L3B
dynamicColors_blue	BAG5
dynamicColors_blue	BCAS4
dynamicColors_blue	BCL7C
dynamicColors_blue	BEX2
dynamicColors_blue	BFAR
dynamicColors_blue	BIN1
dynamicColors_blue	BLOC1S4
dynamicColors_blue	BNIP3
dynamicColors_blue	BNIP3L
dynamicColors_blue	BRIX1
dynamicColors_blue	BTF3
dynamicColors_blue	BTF3L4
dynamicColors_blue	C11orf1
dynamicColors_blue	C11orf58
dynamicColors_blue	C12orf10
dynamicColors_blue	C12orf57
dynamicColors_blue	C12orf65
dynamicColors_blue	C17orf49
dynamicColors_blue	C19orf53
dynamicColors_blue	C1orf35
dynamicColors_blue	C1QBP
dynamicColors_blue	C5orf24
dynamicColors_blue	CACYBP
dynamicColors_blue	CAMLG
dynamicColors_blue	CBWD1
dynamicColors_blue	CBX3
dynamicColors_blue	CBX5
dynamicColors_blue	CCDC167
dynamicColors_blue	CCDC25
dynamicColors_blue	CCDC66
dynamicColors_blue	CCNB1IP1
dynamicColors_blue	CCND2
dynamicColors_blue	CCNI
dynamicColors_blue	CCR7
dynamicColors_blue	CCT2
dynamicColors_blue	CCT3
dynamicColors_blue	CCT4
dynamicColors_blue	CCT7
dynamicColors_blue	CCT8
dynamicColors_blue	CD2
dynamicColors_blue	CD27
dynamicColors_blue	CD37
dynamicColors_blue	CD3D
dynamicColors_blue	CD3E
dynamicColors_blue	CD3G
dynamicColors_blue	CD40LG
dynamicColors_blue	CD48
dynamicColors_blue	CD52
dynamicColors_blue	CDC25B
dynamicColors_blue	CDKN1B
dynamicColors_blue	CDKN2AIP
dynamicColors_blue	CEBPZOS
dynamicColors_blue	CFAP36
dynamicColors_blue	CFAP97
dynamicColors_blue	CHCHD10
dynamicColors_blue	CHCHD2
dynamicColors_blue	CHD3
dynamicColors_blue	CHMP7
dynamicColors_blue	CHPT1
dynamicColors_blue	CHRM3-AS2
dynamicColors_blue	CHURC1
dynamicColors_blue	CIB1
dynamicColors_blue	CIRBP
dynamicColors_blue	CITED4
dynamicColors_blue	CLNS1A
dynamicColors_blue	CLPP
dynamicColors_blue	CLUAP1
dynamicColors_blue	CMPK1
dynamicColors_blue	CNBP
dynamicColors_blue	CNIH4
dynamicColors_blue	CNN2
dynamicColors_blue	CNOT7
dynamicColors_blue	COA6
dynamicColors_blue	COA6-AS1
dynamicColors_blue	COMMD2
dynamicColors_blue	COMMD6
dynamicColors_blue	CORO1B
dynamicColors_blue	COX16
dynamicColors_blue	COX20
dynamicColors_blue	COX4I1
dynamicColors_blue	COX6A1
dynamicColors_blue	COX6C
dynamicColors_blue	COX7A2
dynamicColors_blue	COX7A2L
dynamicColors_blue	COX7C
dynamicColors_blue	CRBN
dynamicColors_blue	CRIP1
dynamicColors_blue	CUTA
dynamicColors_blue	CWC15
dynamicColors_blue	DANCR
dynamicColors_blue	DAP3
dynamicColors_blue	DCTPP1
dynamicColors_blue	DCUN1D1
dynamicColors_blue	DCXR
dynamicColors_blue	DDT
dynamicColors_blue	DDX18
dynamicColors_blue	DDX39B
dynamicColors_blue	DDX46
dynamicColors_blue	DDX5
dynamicColors_blue	DEGS1
dynamicColors_blue	DENR
dynamicColors_blue	DGCR6L
dynamicColors_blue	DGKA
dynamicColors_blue	DHPS
dynamicColors_blue	DNAJA2
dynamicColors_blue	DNAJC19
dynamicColors_blue	DNAJC21
dynamicColors_blue	DNAJC8
dynamicColors_blue	DNPH1
dynamicColors_blue	DPP4
dynamicColors_blue	DUS1L
dynamicColors_blue	DUT
dynamicColors_blue	DYNLT3
dynamicColors_blue	DYRK2
dynamicColors_blue	EBAG9
dynamicColors_blue	EBLN3P
dynamicColors_blue	EBPL
dynamicColors_blue	EDF1
dynamicColors_blue	EEF1A1
dynamicColors_blue	EEF1B2
dynamicColors_blue	EEF1D
dynamicColors_blue	EEF1E1
dynamicColors_blue	EEF1G
dynamicColors_blue	EEF2
dynamicColors_blue	EIF1B
dynamicColors_blue	EIF2S1
dynamicColors_blue	EIF2S2
dynamicColors_blue	EIF2S3
dynamicColors_blue	EIF3D
dynamicColors_blue	EIF3E
dynamicColors_blue	EIF3F
dynamicColors_blue	EIF3G
dynamicColors_blue	EIF3H
dynamicColors_blue	EIF3I
dynamicColors_blue	EIF3K
dynamicColors_blue	EIF3L
dynamicColors_blue	EIF3M
dynamicColors_blue	EIF4A2
dynamicColors_blue	EIF4B
dynamicColors_blue	EIF5B
dynamicColors_blue	EMC3
dynamicColors_blue	EMC4
dynamicColors_blue	EMC6
dynamicColors_blue	EMC7
dynamicColors_blue	EMG1
dynamicColors_blue	EPB41L4A-AS1
dynamicColors_blue	EPHX2
dynamicColors_blue	EPRS
dynamicColors_blue	ERGIC2
dynamicColors_blue	ERH
dynamicColors_blue	ERLEC1
dynamicColors_blue	ERP29
dynamicColors_blue	ESD
dynamicColors_blue	ESF1
dynamicColors_blue	EXOSC1
dynamicColors_blue	EXOSC8
dynamicColors_blue	FAM153CP
dynamicColors_blue	FAM162A
dynamicColors_blue	FAU
dynamicColors_blue	FBL
dynamicColors_blue	FBXO7
dynamicColors_blue	FCMR
dynamicColors_blue	FDX1
dynamicColors_blue	FLYWCH2
dynamicColors_blue	FRG1
dynamicColors_blue	FURIN
dynamicColors_blue	FXYD5
dynamicColors_blue	GABPB1-AS1
dynamicColors_blue	GADD45GIP1
dynamicColors_blue	GAS5
dynamicColors_blue	GLOD4
dynamicColors_blue	GMFG
dynamicColors_blue	GPATCH4
dynamicColors_blue	GPR171
dynamicColors_blue	GPR183
dynamicColors_blue	GPS2
dynamicColors_blue	GPSM3
dynamicColors_blue	GRAMD1A
dynamicColors_blue	GSTK1
dynamicColors_blue	GTF2A2
dynamicColors_blue	GTF2F1
dynamicColors_blue	GTF3A
dynamicColors_blue	GTPBP6
dynamicColors_blue	H1FX
dynamicColors_blue	H2AFZ
dynamicColors_blue	HAX1
dynamicColors_blue	HEBP2
dynamicColors_blue	HIGD2A
dynamicColors_blue	HINT1
dynamicColors_blue	HIST1H1D
dynamicColors_blue	HIST1H1E
dynamicColors_blue	HIST1H4C
dynamicColors_blue	HMGN1
dynamicColors_blue	HMOX2
dynamicColors_blue	HNRNPA1
dynamicColors_blue	HNRNPA2B1
dynamicColors_blue	HNRNPDL
dynamicColors_blue	HNRNPR
dynamicColors_blue	HP1BP3
dynamicColors_blue	HSP90AB1
dynamicColors_blue	HSPA8
dynamicColors_blue	HSPD1
dynamicColors_blue	HSPE1
dynamicColors_blue	HTATSF1
dynamicColors_blue	IARS2
dynamicColors_blue	IDH3B
dynamicColors_blue	IGBP1
dynamicColors_blue	IK
dynamicColors_blue	IL2RG
dynamicColors_blue	IL32
dynamicColors_blue	IL7R
dynamicColors_blue	ILF3-DT
dynamicColors_blue	IMPDH2
dynamicColors_blue	IRF9
dynamicColors_blue	ITGA6
dynamicColors_blue	ITGB2-AS1
dynamicColors_blue	ITM2A
dynamicColors_blue	JAGN1
dynamicColors_blue	KANSL1-AS1
dynamicColors_blue	KDSR
dynamicColors_blue	KLF2
dynamicColors_blue	KMT2A
dynamicColors_blue	KNOP1
dynamicColors_blue	KRT10
dynamicColors_blue	KRTCAP2
dynamicColors_blue	KTN1
dynamicColors_blue	LARS
dynamicColors_blue	LAT
dynamicColors_blue	LCK
dynamicColors_blue	LDHA
dynamicColors_blue	LDHB
dynamicColors_blue	LENG1
dynamicColors_blue	LETMD1
dynamicColors_blue	LIMD2
dynamicColors_blue	LIME1
dynamicColors_blue	LINC00476
dynamicColors_blue	LINC00892
dynamicColors_blue	LINC01550
dynamicColors_blue	LINC02273
dynamicColors_blue	LINC02762
dynamicColors_blue	LINS1
dynamicColors_blue	LLPH
dynamicColors_blue	LMAN1
dynamicColors_blue	LSM5
dynamicColors_blue	LSM7
dynamicColors_blue	LSM8
dynamicColors_blue	LTB
dynamicColors_blue	LY9
dynamicColors_blue	LYRM2
dynamicColors_blue	LYSMD2
dynamicColors_blue	LZIC
dynamicColors_blue	MAF
dynamicColors_blue	MAGOH
dynamicColors_blue	MAL
dynamicColors_blue	MALAT1
dynamicColors_blue	MALSU1
dynamicColors_blue	MAP2K3
dynamicColors_blue	MAPKAPK5-AS1
dynamicColors_blue	MCTS1
dynamicColors_blue	MDH1
dynamicColors_blue	MDH2
dynamicColors_blue	MEAF6
dynamicColors_blue	MED10
dynamicColors_blue	MED28
dynamicColors_blue	METTL23
dynamicColors_blue	METTL5
dynamicColors_blue	MFNG
dynamicColors_blue	MGAT4A
dynamicColors_blue	MHENCR
dynamicColors_blue	MICOS13
dynamicColors_blue	MIF
dynamicColors_blue	MPC2
dynamicColors_blue	MPHOSPH10
dynamicColors_blue	MPP1
dynamicColors_blue	MPRIP
dynamicColors_blue	MRFAP1
dynamicColors_blue	MRPL21
dynamicColors_blue	MRPL22
dynamicColors_blue	MRPL3
dynamicColors_blue	MRPL32
dynamicColors_blue	MRPL34
dynamicColors_blue	MRPL36
dynamicColors_blue	MRPL4
dynamicColors_blue	MRPL42
dynamicColors_blue	MRPL54
dynamicColors_blue	MRPL55
dynamicColors_blue	MRPL57
dynamicColors_blue	MRPL9
dynamicColors_blue	MRPS10
dynamicColors_blue	MRPS15
dynamicColors_blue	MRPS16
dynamicColors_blue	MRPS18B
dynamicColors_blue	MRPS21
dynamicColors_blue	MRPS22
dynamicColors_blue	MRPS23
dynamicColors_blue	MRPS24
dynamicColors_blue	MRPS25
dynamicColors_blue	MRPS33
dynamicColors_blue	MRPS7
dynamicColors_blue	MSL3
dynamicColors_blue	MT-CO1
dynamicColors_blue	MT-CYB
dynamicColors_blue	MT-ND2
dynamicColors_blue	MT-ND3
dynamicColors_blue	MT-ND4
dynamicColors_blue	MT-ND5
dynamicColors_blue	MT-ND6
dynamicColors_blue	MYC
dynamicColors_blue	MZT1
dynamicColors_blue	MZT2A
dynamicColors_blue	MZT2B
dynamicColors_blue	N4BP2L2
dynamicColors_blue	NAA20
dynamicColors_blue	NACA
dynamicColors_blue	NCBP2
dynamicColors_blue	NCBP2AS2
dynamicColors_blue	NCL
dynamicColors_blue	NCOA4
dynamicColors_blue	NDUFA12
dynamicColors_blue	NDUFA4
dynamicColors_blue	NDUFA5
dynamicColors_blue	NDUFAF4
dynamicColors_blue	NDUFAF8
dynamicColors_blue	NDUFB11
dynamicColors_blue	NDUFB4
dynamicColors_blue	NDUFB6
dynamicColors_blue	NDUFB8
dynamicColors_blue	NDUFB9
dynamicColors_blue	NDUFC1
dynamicColors_blue	NDUFS3
dynamicColors_blue	NDUFS5
dynamicColors_blue	NECAP2
dynamicColors_blue	NGRN
dynamicColors_blue	NHP2
dynamicColors_blue	NIFK
dynamicColors_blue	NME2
dynamicColors_blue	NME3
dynamicColors_blue	NMRK1
dynamicColors_blue	NMT1
dynamicColors_blue	NOB1
dynamicColors_blue	NOC2L
dynamicColors_blue	NOL7
dynamicColors_blue	NOP53
dynamicColors_blue	NOP56
dynamicColors_blue	NOSIP
dynamicColors_blue	NPM1
dynamicColors_blue	NSA2
dynamicColors_blue	NSMCE1
dynamicColors_blue	NTMT1
dynamicColors_blue	NUB1
dynamicColors_blue	NUBP2
dynamicColors_blue	NUCB2
dynamicColors_blue	NUCKS1
dynamicColors_blue	NUDC
dynamicColors_blue	NUDCD2
dynamicColors_blue	OCIAD1
dynamicColors_blue	OCIAD2
dynamicColors_blue	ORMDL1
dynamicColors_blue	OTUD6B-AS1
dynamicColors_blue	PA2G4
dynamicColors_blue	PBDC1
dynamicColors_blue	PCED1B-AS1
dynamicColors_blue	PCSK7
dynamicColors_blue	PDAP1
dynamicColors_blue	PDCD2
dynamicColors_blue	PDCD5
dynamicColors_blue	PDCD7
dynamicColors_blue	PDCL
dynamicColors_blue	PDCL3
dynamicColors_blue	PEBP1
dynamicColors_blue	PFDN2
dynamicColors_blue	PFDN4
dynamicColors_blue	PFDN5
dynamicColors_blue	PGGHG
dynamicColors_blue	PHAX
dynamicColors_blue	PHB
dynamicColors_blue	PHB2
dynamicColors_blue	PHF11
dynamicColors_blue	PHF5A
dynamicColors_blue	PIGP
dynamicColors_blue	PIH1D1
dynamicColors_blue	PITPNA-AS1
dynamicColors_blue	PLEKHA1
dynamicColors_blue	PLEKHA3
dynamicColors_blue	PLGRKT
dynamicColors_blue	PLSCR3
dynamicColors_blue	PNISR
dynamicColors_blue	PNRC1
dynamicColors_blue	PNRC2
dynamicColors_blue	POLE3
dynamicColors_blue	POLR2C
dynamicColors_blue	POLR2I
dynamicColors_blue	POLR2J3
dynamicColors_blue	POLR2K
dynamicColors_blue	POLR3GL
dynamicColors_blue	POP5
dynamicColors_blue	PPA1
dynamicColors_blue	PPDPF
dynamicColors_blue	PPIA
dynamicColors_blue	PPIB
dynamicColors_blue	PPM1G
dynamicColors_blue	PPP1CC
dynamicColors_blue	PPP1R14B
dynamicColors_blue	PPP1R2
dynamicColors_blue	PPP1R7
dynamicColors_blue	PQBP1
dynamicColors_blue	PRKCQ-AS1
dynamicColors_blue	PRMT1
dynamicColors_blue	PRMT2
dynamicColors_blue	PRPF6
dynamicColors_blue	PSIP1
dynamicColors_blue	PSMA2
dynamicColors_blue	PSMB1
dynamicColors_blue	PSMD6
dynamicColors_blue	PSMD9
dynamicColors_blue	PSMG2
dynamicColors_blue	PSMG4
dynamicColors_blue	PTGES3
dynamicColors_blue	PTMA
dynamicColors_blue	PTP4A3
dynamicColors_blue	PYURF
dynamicColors_blue	RACK1
dynamicColors_blue	RAN
dynamicColors_blue	RANBP1
dynamicColors_blue	RASGRP2
dynamicColors_blue	RBIS
dynamicColors_blue	RBM3
dynamicColors_blue	RBM43
dynamicColors_blue	RCAN3
dynamicColors_blue	RCN2
dynamicColors_blue	RDH14
dynamicColors_blue	REST
dynamicColors_blue	REX1BD
dynamicColors_blue	REXO4
dynamicColors_blue	RGL4
dynamicColors_blue	RIC3
dynamicColors_blue	RIOK3
dynamicColors_blue	RNASET2
dynamicColors_blue	RNF10
dynamicColors_blue	RNF11
dynamicColors_blue	RNF126
dynamicColors_blue	RNF157
dynamicColors_blue	RNF7
dynamicColors_blue	RPA3
dynamicColors_blue	RPAIN
dynamicColors_blue	RPL10
dynamicColors_blue	RPL10A
dynamicColors_blue	RPL11
dynamicColors_blue	RPL12
dynamicColors_blue	RPL13
dynamicColors_blue	RPL14
dynamicColors_blue	RPL15
dynamicColors_blue	RPL18
dynamicColors_blue	RPL18A
dynamicColors_blue	RPL19
dynamicColors_blue	RPL21
dynamicColors_blue	RPL22
dynamicColors_blue	RPL22L1
dynamicColors_blue	RPL24
dynamicColors_blue	RPL26
dynamicColors_blue	RPL27
dynamicColors_blue	RPL27A
dynamicColors_blue	RPL28
dynamicColors_blue	RPL29
dynamicColors_blue	RPL3
dynamicColors_blue	RPL30
dynamicColors_blue	RPL31
dynamicColors_blue	RPL32
dynamicColors_blue	RPL34
dynamicColors_blue	RPL35
dynamicColors_blue	RPL35A
dynamicColors_blue	RPL36
dynamicColors_blue	RPL36A
dynamicColors_blue	RPL36AL
dynamicColors_blue	RPL37
dynamicColors_blue	RPL37A
dynamicColors_blue	RPL38
dynamicColors_blue	RPL39
dynamicColors_blue	RPL4
dynamicColors_blue	RPL41
dynamicColors_blue	RPL5
dynamicColors_blue	RPL6
dynamicColors_blue	RPL7A
dynamicColors_blue	RPL7L1
dynamicColors_blue	RPL8
dynamicColors_blue	RPL9
dynamicColors_blue	RPLP1
dynamicColors_blue	RPLP2
dynamicColors_blue	RPP21
dynamicColors_blue	RPS10
dynamicColors_blue	RPS12
dynamicColors_blue	RPS13
dynamicColors_blue	RPS14
dynamicColors_blue	RPS15
dynamicColors_blue	RPS15A
dynamicColors_blue	RPS18
dynamicColors_blue	RPS19
dynamicColors_blue	RPS19BP1
dynamicColors_blue	RPS21
dynamicColors_blue	RPS23
dynamicColors_blue	RPS24
dynamicColors_blue	RPS25
dynamicColors_blue	RPS27
dynamicColors_blue	RPS27A
dynamicColors_blue	RPS28
dynamicColors_blue	RPS29
dynamicColors_blue	RPS3
dynamicColors_blue	RPS3A
dynamicColors_blue	RPS4X
dynamicColors_blue	RPS5
dynamicColors_blue	RPS6
dynamicColors_blue	RPS7
dynamicColors_blue	RPS8
dynamicColors_blue	RPS9
dynamicColors_blue	RRP15
dynamicColors_blue	RSBN1
dynamicColors_blue	RSL1D1
dynamicColors_blue	RSL24D1
dynamicColors_blue	RTRAF
dynamicColors_blue	RWDD1
dynamicColors_blue	RWDD3
dynamicColors_blue	SAP18
dynamicColors_blue	SATB1
dynamicColors_blue	SDAD1
dynamicColors_blue	SDHAF2
dynamicColors_blue	SDHD
dynamicColors_blue	SEC11C
dynamicColors_blue	SEC61G
dynamicColors_blue	SELENOF
dynamicColors_blue	SELENOM
dynamicColors_blue	SELL
dynamicColors_blue	SEPTIN1
dynamicColors_blue	SEPTIN9
dynamicColors_blue	SERBP1
dynamicColors_blue	SERP1
dynamicColors_blue	SET
dynamicColors_blue	SF1
dynamicColors_blue	SF3A2
dynamicColors_blue	SF3B5
dynamicColors_blue	SF3B6
dynamicColors_blue	SH3YL1
dynamicColors_blue	SIT1
dynamicColors_blue	SIVA1
dynamicColors_blue	SKP1
dynamicColors_blue	SLC1A5
dynamicColors_blue	SLC25A3
dynamicColors_blue	SLC25A45
dynamicColors_blue	SLC25A5
dynamicColors_blue	SLC25A6
dynamicColors_blue	SLC2A4RG
dynamicColors_blue	SMARCD1
dynamicColors_blue	SMARCE1
dynamicColors_blue	SMDT1
dynamicColors_blue	SMIM10L1
dynamicColors_blue	SMIM26
dynamicColors_blue	SMIM27
dynamicColors_blue	SMIM4
dynamicColors_blue	SNHG12
dynamicColors_blue	SNHG16
dynamicColors_blue	SNHG25
dynamicColors_blue	SNHG29
dynamicColors_blue	SNHG32
dynamicColors_blue	SNHG5
dynamicColors_blue	SNHG6
dynamicColors_blue	SNHG7
dynamicColors_blue	SNRNP27
dynamicColors_blue	SNRPA
dynamicColors_blue	SNRPB2
dynamicColors_blue	SNRPC
dynamicColors_blue	SNRPD1
dynamicColors_blue	SNRPD2
dynamicColors_blue	SNRPE
dynamicColors_blue	SNRPF
dynamicColors_blue	SNRPG
dynamicColors_blue	SNRPN
dynamicColors_blue	SNX6
dynamicColors_blue	SOCS1
dynamicColors_blue	SOCS2
dynamicColors_blue	SOCS3
dynamicColors_blue	SOD1
dynamicColors_blue	SON
dynamicColors_blue	SPCS1
dynamicColors_blue	SRFBP1
dynamicColors_blue	SRM
dynamicColors_blue	SRP14
dynamicColors_blue	SRP19
dynamicColors_blue	SRP9
dynamicColors_blue	SRPRA
dynamicColors_blue	SRSF7
dynamicColors_blue	SS18L2
dynamicColors_blue	SSB
dynamicColors_blue	SSBP1
dynamicColors_blue	SSR2
dynamicColors_blue	SSR4
dynamicColors_blue	ST13
dynamicColors_blue	STMN3
dynamicColors_blue	STX16
dynamicColors_blue	SUB1
dynamicColors_blue	SUCLG1
dynamicColors_blue	SUMO1
dynamicColors_blue	SUMO2
dynamicColors_blue	SUPT16H
dynamicColors_blue	SURF2
dynamicColors_blue	SUSD3
dynamicColors_blue	SYF2
dynamicColors_blue	SYPL1
dynamicColors_blue	TAF1D
dynamicColors_blue	TAF7
dynamicColors_blue	TAF9
dynamicColors_blue	TAGAP
dynamicColors_blue	TATDN1
dynamicColors_blue	TBCC
dynamicColors_blue	TCEA1
dynamicColors_blue	TCF7
dynamicColors_blue	TECR
dynamicColors_blue	TENT5C
dynamicColors_blue	TESC
dynamicColors_blue	TFAM
dynamicColors_blue	THAP12
dynamicColors_blue	THOC3
dynamicColors_blue	THUMPD1
dynamicColors_blue	THUMPD3
dynamicColors_blue	TLE5
dynamicColors_blue	TMA7
dynamicColors_blue	TMEM106B
dynamicColors_blue	TMEM123
dynamicColors_blue	TMEM126A
dynamicColors_blue	TMEM14B
dynamicColors_blue	TMEM18
dynamicColors_blue	TMEM230
dynamicColors_blue	TMEM238
dynamicColors_blue	TMEM243
dynamicColors_blue	TMEM259
dynamicColors_blue	TMPO
dynamicColors_blue	TMSB10
dynamicColors_blue	TNFRSF25
dynamicColors_blue	TNFRSF4
dynamicColors_blue	TOMM20
dynamicColors_blue	TOMM22
dynamicColors_blue	TOMM40
dynamicColors_blue	TOMM5
dynamicColors_blue	TOMM7
dynamicColors_blue	TPR
dynamicColors_blue	TPRKB
dynamicColors_blue	TPT1
dynamicColors_blue	TRABD2A
dynamicColors_blue	TRAC
dynamicColors_blue	TRADD
dynamicColors_blue	TRAM1
dynamicColors_blue	TRAPPC4
dynamicColors_blue	TRAPPC6A
dynamicColors_blue	TRAT1
dynamicColors_blue	TRBC1
dynamicColors_blue	TRBC2
dynamicColors_blue	TRIB2
dynamicColors_blue	TRIM28
dynamicColors_blue	TRIM52-AS1
dynamicColors_blue	TRIM73
dynamicColors_blue	TRIR
dynamicColors_blue	TSFM
dynamicColors_blue	TSTD1
dynamicColors_blue	TTC14
dynamicColors_blue	TTC32
dynamicColors_blue	TUFM
dynamicColors_blue	TXNL4A
dynamicColors_blue	TYW3
dynamicColors_blue	U2AF1L4
dynamicColors_blue	UBA52
dynamicColors_blue	UBC
dynamicColors_blue	UBE2G2
dynamicColors_blue	UBE2I
dynamicColors_blue	UBXN1
dynamicColors_blue	UBXN6
dynamicColors_blue	UFC1
dynamicColors_blue	UFM1
dynamicColors_blue	UPF3A
dynamicColors_blue	UQCRB
dynamicColors_blue	USE1
dynamicColors_blue	USP1
dynamicColors_blue	USP46
dynamicColors_blue	UXT
dynamicColors_blue	VAMP2
dynamicColors_blue	VDAC2
dynamicColors_blue	VEGFB
dynamicColors_blue	XPA
dynamicColors_blue	YBX1
dynamicColors_blue	YBX3
dynamicColors_blue	YEATS4
dynamicColors_blue	ZBTB24
dynamicColors_blue	ZCRB1
dynamicColors_blue	ZFAND1
dynamicColors_blue	ZFAS1
dynamicColors_blue	ZFP36L2
dynamicColors_blue	ZNF22
dynamicColors_blue	ZNF24
dynamicColors_blue	ZNF428
dynamicColors_blue	ZNF706
dynamicColors_blue	ZNF770
dynamicColors_blue	ZNF830
dynamicColors_blue	ZNHIT3
dynamicColors_blue	ZNRD2
dynamicColors_blue	ZRANB2
dynamicColors_blue	ZSCAN16-AS1
dynamicColors_brown	ABTB1
dynamicColors_brown	AC020656.1
dynamicColors_brown	AC058791.1
dynamicColors_brown	ACADVL
dynamicColors_brown	ACLY
dynamicColors_brown	ACOX1
dynamicColors_brown	ACPP
dynamicColors_brown	ACTR2
dynamicColors_brown	ACTR3
dynamicColors_brown	ADA2
dynamicColors_brown	ADAM15
dynamicColors_brown	ADAM28
dynamicColors_brown	ADAMTSL4
dynamicColors_brown	ADAP2
dynamicColors_brown	ADCY7
dynamicColors_brown	AGPAT2
dynamicColors_brown	AGTRAP
dynamicColors_brown	AHCYL1
dynamicColors_brown	AIF1
dynamicColors_brown	AL034397.3
dynamicColors_brown	ALDH1A1
dynamicColors_brown	ALDH3B1
dynamicColors_brown	ALDOA
dynamicColors_brown	ANKRD13A
dynamicColors_brown	ANXA2
dynamicColors_brown	ANXA4
dynamicColors_brown	ANXA5
dynamicColors_brown	AP1B1
dynamicColors_brown	AP1S2
dynamicColors_brown	AP2A1
dynamicColors_brown	AP2S1
dynamicColors_brown	APOBR
dynamicColors_brown	APP
dynamicColors_brown	ARF3
dynamicColors_brown	ARHGAP27
dynamicColors_brown	ARHGEF11
dynamicColors_brown	ARHGEF40
dynamicColors_brown	ARL11
dynamicColors_brown	ARL4C
dynamicColors_brown	ARPC4
dynamicColors_brown	ARRB2
dynamicColors_brown	ARSD
dynamicColors_brown	ASGR1
dynamicColors_brown	ASRGL1
dynamicColors_brown	ATG101
dynamicColors_brown	ATG3
dynamicColors_brown	ATP10D
dynamicColors_brown	ATP2B1-AS1
dynamicColors_brown	ATP5MPL
dynamicColors_brown	ATP5PB
dynamicColors_brown	ATP6AP1
dynamicColors_brown	ATP6AP2
dynamicColors_brown	ATP6V0B
dynamicColors_brown	ATP6V0C
dynamicColors_brown	ATP6V0D1
dynamicColors_brown	ATP6V1B2
dynamicColors_brown	ATP6V1F
dynamicColors_brown	BAG6
dynamicColors_brown	BANK1
dynamicColors_brown	BATF3
dynamicColors_brown	BCKDHA
dynamicColors_brown	BCKDK
dynamicColors_brown	BCL11A
dynamicColors_brown	BCL11B
dynamicColors_brown	BCL9L
dynamicColors_brown	BICD2
dynamicColors_brown	BLCAP
dynamicColors_brown	BLVRA
dynamicColors_brown	BMP2K
dynamicColors_brown	BRD3
dynamicColors_brown	BRI3
dynamicColors_brown	BRI3BP
dynamicColors_brown	BTK
dynamicColors_brown	BTN2A2
dynamicColors_brown	C1orf162
dynamicColors_brown	C4orf48
dynamicColors_brown	C5AR2
dynamicColors_brown	C9orf78
dynamicColors_brown	CAB39L
dynamicColors_brown	CAMK1
dynamicColors_brown	CANX
dynamicColors_brown	CAPG
dynamicColors_brown	CAPNS1
dynamicColors_brown	CARD9
dynamicColors_brown	CARS2
dynamicColors_brown	CAT
dynamicColors_brown	CBFA2T3
dynamicColors_brown	CCDC112
dynamicColors_brown	CCDC88B
dynamicColors_brown	CCR2
dynamicColors_brown	CD14
dynamicColors_brown	CD302
dynamicColors_brown	CD33
dynamicColors_brown	CD36
dynamicColors_brown	CD4
dynamicColors_brown	CD63
dynamicColors_brown	CD68
dynamicColors_brown	CD74
dynamicColors_brown	CDCP1
dynamicColors_brown	CDV3
dynamicColors_brown	CEBPB
dynamicColors_brown	CENPK
dynamicColors_brown	CFP
dynamicColors_brown	CIAO2A
dynamicColors_brown	CIITA
dynamicColors_brown	CLCN5
dynamicColors_brown	CLCN7
dynamicColors_brown	CLEC4A
dynamicColors_brown	CLN3
dynamicColors_brown	CLTA
dynamicColors_brown	CNDP2
dynamicColors_brown	CNPY3
dynamicColors_brown	CNTLN
dynamicColors_brown	COMMD9
dynamicColors_brown	COMT
dynamicColors_brown	COPB2
dynamicColors_brown	COQ2
dynamicColors_brown	COTL1
dynamicColors_brown	CPM
dynamicColors_brown	CPSF2
dynamicColors_brown	CR1
dynamicColors_brown	CRYBG3
dynamicColors_brown	CSF2RB
dynamicColors_brown	CST3
dynamicColors_brown	CTBS
dynamicColors_brown	CTDSP2
dynamicColors_brown	CTNNBIP1
dynamicColors_brown	CTSB
dynamicColors_brown	CTSH
dynamicColors_brown	CTSO
dynamicColors_brown	CTSS
dynamicColors_brown	CTSZ
dynamicColors_brown	CXorf38
dynamicColors_brown	CYBB
dynamicColors_brown	CYBRD1
dynamicColors_brown	CYTH4
dynamicColors_brown	DDAH2
dynamicColors_brown	DDX42
dynamicColors_brown	DEF8
dynamicColors_brown	DENND4B
dynamicColors_brown	DHCR24
dynamicColors_brown	DHRS4L2
dynamicColors_brown	DICER1
dynamicColors_brown	DNAJC10
dynamicColors_brown	DNAJC13
dynamicColors_brown	DNAJC4
dynamicColors_brown	DNTTIP1
dynamicColors_brown	DOK3
dynamicColors_brown	DPH3
dynamicColors_brown	DPYSL2
dynamicColors_brown	DRAM2
dynamicColors_brown	EAF2
dynamicColors_brown	ECHDC1
dynamicColors_brown	EFHD2
dynamicColors_brown	EGR1
dynamicColors_brown	EHBP1L1
dynamicColors_brown	EIF2AK4
dynamicColors_brown	EIF4A1
dynamicColors_brown	EIF4E2
dynamicColors_brown	EIF4EBP1
dynamicColors_brown	EIF4EBP2
dynamicColors_brown	EIF4G1
dynamicColors_brown	EIF4G2
dynamicColors_brown	ELOF1
dynamicColors_brown	EMC10
dynamicColors_brown	ENTPD1
dynamicColors_brown	ERGIC3
dynamicColors_brown	ERLIN1
dynamicColors_brown	ESRRA
dynamicColors_brown	ETS1
dynamicColors_brown	EVI2A
dynamicColors_brown	EVI2B
dynamicColors_brown	EVL
dynamicColors_brown	FABP5
dynamicColors_brown	FADS1
dynamicColors_brown	FAM102A
dynamicColors_brown	FAM204A
dynamicColors_brown	FCGRT
dynamicColors_brown	FCN1
dynamicColors_brown	FEZ2
dynamicColors_brown	FGL2
dynamicColors_brown	FHOD1
dynamicColors_brown	FKBP15
dynamicColors_brown	FKBP1A
dynamicColors_brown	FLII
dynamicColors_brown	FLOT2
dynamicColors_brown	FRAT1
dynamicColors_brown	FRAT2
dynamicColors_brown	FTH1
dynamicColors_brown	FTL
dynamicColors_brown	FUCA2
dynamicColors_brown	FUOM
dynamicColors_brown	G6PD
dynamicColors_brown	GAA
dynamicColors_brown	GABARAP
dynamicColors_brown	GABBR1
dynamicColors_brown	GAPT
dynamicColors_brown	GARS-DT
dynamicColors_brown	GATA3
dynamicColors_brown	GATAD1
dynamicColors_brown	GBA
dynamicColors_brown	GCA
dynamicColors_brown	GCNT2
dynamicColors_brown	GDE1
dynamicColors_brown	GDI2
dynamicColors_brown	GLIPR1
dynamicColors_brown	GLIPR2
dynamicColors_brown	GLMP
dynamicColors_brown	GLUL
dynamicColors_brown	GNB2
dynamicColors_brown	GNL3L
dynamicColors_brown	GNS
dynamicColors_brown	GOLGA8A
dynamicColors_brown	GOLGA8B
dynamicColors_brown	GOLIM4
dynamicColors_brown	GRN
dynamicColors_brown	GSAP
dynamicColors_brown	GSTP1
dynamicColors_brown	GTF2I
dynamicColors_brown	GUCD1
dynamicColors_brown	GYG1
dynamicColors_brown	GYPC
dynamicColors_brown	H1F0
dynamicColors_brown	H2AFY
dynamicColors_brown	HACD4
dynamicColors_brown	HCFC1
dynamicColors_brown	HDGF
dynamicColors_brown	HEBP1
dynamicColors_brown	HHEX
dynamicColors_brown	HIST1H3D
dynamicColors_brown	HIST2H2AC
dynamicColors_brown	HK3
dynamicColors_brown	HLA-DMA
dynamicColors_brown	HLA-DPA1
dynamicColors_brown	HLA-DPB1
dynamicColors_brown	HLA-DQB1
dynamicColors_brown	HLA-DRA
dynamicColors_brown	HLA-DRB1
dynamicColors_brown	HMGCR
dynamicColors_brown	HMOX1
dynamicColors_brown	HOMER3
dynamicColors_brown	HPS1
dynamicColors_brown	HSBP1
dynamicColors_brown	HSD17B11
dynamicColors_brown	HSD17B12
dynamicColors_brown	HSD17B4
dynamicColors_brown	HSPA6
dynamicColors_brown	HVCN1
dynamicColors_brown	ICAM4
dynamicColors_brown	IDH1
dynamicColors_brown	IFI30
dynamicColors_brown	IFI6
dynamicColors_brown	IFITM1
dynamicColors_brown	IFNAR1
dynamicColors_brown	IGSF6
dynamicColors_brown	IKZF3
dynamicColors_brown	IL13RA1
dynamicColors_brown	IL18
dynamicColors_brown	IL6R
dynamicColors_brown	IMPA2
dynamicColors_brown	IMPDH1
dynamicColors_brown	INSR
dynamicColors_brown	IQGAP1
dynamicColors_brown	IRAK1
dynamicColors_brown	IRAK3
dynamicColors_brown	IRF5
dynamicColors_brown	IRF7
dynamicColors_brown	IRF8
dynamicColors_brown	ISG20
dynamicColors_brown	ITPRIPL2
dynamicColors_brown	JAK2
dynamicColors_brown	JAML
dynamicColors_brown	KAT8
dynamicColors_brown	KCNE1
dynamicColors_brown	KCTD12
dynamicColors_brown	KIAA0100
dynamicColors_brown	KIAA0930
dynamicColors_brown	KLHL8
dynamicColors_brown	LACTB
dynamicColors_brown	LAIR1
dynamicColors_brown	LAMP2
dynamicColors_brown	LAP3
dynamicColors_brown	LAPTM4A
dynamicColors_brown	LAPTM5
dynamicColors_brown	LARP1
dynamicColors_brown	LAT2
dynamicColors_brown	LGALS1
dynamicColors_brown	LGALS3
dynamicColors_brown	LGALS9
dynamicColors_brown	LINC01504
dynamicColors_brown	LMO4
dynamicColors_brown	LPCAT2
dynamicColors_brown	LRP1
dynamicColors_brown	LRRK2
dynamicColors_brown	LTA4H
dynamicColors_brown	LTBR
dynamicColors_brown	LY86
dynamicColors_brown	LY96
dynamicColors_brown	LYPLA1
dynamicColors_brown	MAN2B1
dynamicColors_brown	MARCKS
dynamicColors_brown	MAT2A
dynamicColors_brown	MBD3
dynamicColors_brown	MCL1
dynamicColors_brown	MCOLN1
dynamicColors_brown	ME2
dynamicColors_brown	MEF2C
dynamicColors_brown	MEPCE
dynamicColors_brown	METTL7A
dynamicColors_brown	MFSD1
dynamicColors_brown	MGST2
dynamicColors_brown	MICAL1
dynamicColors_brown	MID1IP1
dynamicColors_brown	MIS18BP1
dynamicColors_brown	MLF2
dynamicColors_brown	MOB1A
dynamicColors_brown	MOSPD2
dynamicColors_brown	MPZL1
dynamicColors_brown	MSRB1
dynamicColors_brown	MSRB2
dynamicColors_brown	MVP
dynamicColors_brown	MXD3
dynamicColors_brown	NAAA
dynamicColors_brown	NAGA
dynamicColors_brown	NAGK
dynamicColors_brown	NBEAL2
dynamicColors_brown	NCF1
dynamicColors_brown	NCF4
dynamicColors_brown	NCKAP1L
dynamicColors_brown	NCSTN
dynamicColors_brown	NDUFV3
dynamicColors_brown	NEAT1
dynamicColors_brown	NFAM1
dynamicColors_brown	NIPSNAP3A
dynamicColors_brown	NLN
dynamicColors_brown	NLRC4
dynamicColors_brown	NPC2
dynamicColors_brown	NPEPL1
dynamicColors_brown	NSFL1C
dynamicColors_brown	NSMCE3
dynamicColors_brown	NUBP1
dynamicColors_brown	NUDT3
dynamicColors_brown	NUP62
dynamicColors_brown	OAS1
dynamicColors_brown	OAS3
dynamicColors_brown	OAZ2
dynamicColors_brown	ODF2L
dynamicColors_brown	ODF3B
dynamicColors_brown	OFD1
dynamicColors_brown	OGFR
dynamicColors_brown	OGFRL1
dynamicColors_brown	OPTN
dynamicColors_brown	ORAI3
dynamicColors_brown	OSBPL11
dynamicColors_brown	OTUD1
dynamicColors_brown	OXA1L
dynamicColors_brown	OXNAD1
dynamicColors_brown	P2RX7
dynamicColors_brown	P4HB
dynamicColors_brown	PABPC4
dynamicColors_brown	PAK1
dynamicColors_brown	PAPSS1
dynamicColors_brown	PARVG
dynamicColors_brown	PBXIP1
dynamicColors_brown	PGD
dynamicColors_brown	PGPEP1
dynamicColors_brown	PIK3IP1
dynamicColors_brown	PIM2
dynamicColors_brown	PITPNM1
dynamicColors_brown	PKM
dynamicColors_brown	PLA2G4C
dynamicColors_brown	PLEC
dynamicColors_brown	PNOC
dynamicColors_brown	PNPLA2
dynamicColors_brown	PNPLA6
dynamicColors_brown	POLD3
dynamicColors_brown	POU2F2
dynamicColors_brown	PPP1R9B
dynamicColors_brown	PRCP
dynamicColors_brown	PRDX3
dynamicColors_brown	PRKAG2-AS1
dynamicColors_brown	PRKAR1A
dynamicColors_brown	PRKCD
dynamicColors_brown	PSMD2
dynamicColors_brown	PTP4A2
dynamicColors_brown	PTTG1IP
dynamicColors_brown	PYCARD
dynamicColors_brown	PYGL
dynamicColors_brown	QARS
dynamicColors_brown	QSER1
dynamicColors_brown	RAB24
dynamicColors_brown	RAB3D
dynamicColors_brown	RAB5IF
dynamicColors_brown	RABL6
dynamicColors_brown	RAC1
dynamicColors_brown	RAP2B
dynamicColors_brown	RARA-AS1
dynamicColors_brown	RASGRP4
dynamicColors_brown	RASSF2
dynamicColors_brown	RASSF4
dynamicColors_brown	RCBTB2
dynamicColors_brown	RFLNB
dynamicColors_brown	RGS2
dynamicColors_brown	RHBDF2
dynamicColors_brown	RHOA
dynamicColors_brown	RHOB
dynamicColors_brown	RHOG
dynamicColors_brown	RHOU
dynamicColors_brown	RILP
dynamicColors_brown	RNF130
dynamicColors_brown	RNF135
dynamicColors_brown	RNF141
dynamicColors_brown	RNF146
dynamicColors_brown	RNPEP
dynamicColors_brown	ROGDI
dynamicColors_brown	RPN1
dynamicColors_brown	RPN2
dynamicColors_brown	RPS6KA1
dynamicColors_brown	RRAGC
dynamicColors_brown	RRAS
dynamicColors_brown	RTF2
dynamicColors_brown	RTN3
dynamicColors_brown	S100A8
dynamicColors_brown	S100A9
dynamicColors_brown	SAMHD1
dynamicColors_brown	SAP30
dynamicColors_brown	SAT1
dynamicColors_brown	SAT2
dynamicColors_brown	SCARB2
dynamicColors_brown	SCIMP
dynamicColors_brown	SCPEP1
dynamicColors_brown	SCRN1
dynamicColors_brown	SDCBP
dynamicColors_brown	SEC11A
dynamicColors_brown	SECTM1
dynamicColors_brown	SEMA4B
dynamicColors_brown	SEPTIN10
dynamicColors_brown	SERPINB1
dynamicColors_brown	SERPINB6
dynamicColors_brown	SERPINB8
dynamicColors_brown	SERPINF1
dynamicColors_brown	SERPING1
dynamicColors_brown	SFT2D1
dynamicColors_brown	SH2D1A
dynamicColors_brown	SH3BGRL
dynamicColors_brown	SH3TC1
dynamicColors_brown	SHKBP1
dynamicColors_brown	SIRPA
dynamicColors_brown	SIRPB1
dynamicColors_brown	SLAMF1
dynamicColors_brown	SLC12A9
dynamicColors_brown	SLC25A24
dynamicColors_brown	SLC27A1
dynamicColors_brown	SLC27A3
dynamicColors_brown	SLC2A6
dynamicColors_brown	SLC31A1
dynamicColors_brown	SLC31A2
dynamicColors_brown	SLC35E3
dynamicColors_brown	SLC38A10
dynamicColors_brown	SLC39A1
dynamicColors_brown	SLC4A2
dynamicColors_brown	SLC4A8
dynamicColors_brown	SLC7A7
dynamicColors_brown	SLFN11
dynamicColors_brown	SMARCD2
dynamicColors_brown	SMCO4
dynamicColors_brown	SMIM14
dynamicColors_brown	SMS
dynamicColors_brown	SNAP29
dynamicColors_brown	SNX2
dynamicColors_brown	SNX27
dynamicColors_brown	SNX3
dynamicColors_brown	SORT1
dynamicColors_brown	SOX4
dynamicColors_brown	SP1
dynamicColors_brown	SPART
dynamicColors_brown	SPATA6
dynamicColors_brown	SPECC1
dynamicColors_brown	SPG21
dynamicColors_brown	SPHK1
dynamicColors_brown	SPI1
dynamicColors_brown	SPOCK2
dynamicColors_brown	SPPL2B
dynamicColors_brown	SPTLC2
dynamicColors_brown	SPTSSA
dynamicColors_brown	SQOR
dynamicColors_brown	SRGAP2B
dynamicColors_brown	SRGAP2C
dynamicColors_brown	SRSF6
dynamicColors_brown	SSR1
dynamicColors_brown	STAC3
dynamicColors_brown	STAT1
dynamicColors_brown	STAT2
dynamicColors_brown	STAT6
dynamicColors_brown	STEAP4
dynamicColors_brown	STIP1
dynamicColors_brown	STK11
dynamicColors_brown	STK32C
dynamicColors_brown	STX7
dynamicColors_brown	STXBP2
dynamicColors_brown	SUMO3
dynamicColors_brown	SYK
dynamicColors_brown	SYNGAP1
dynamicColors_brown	SYNGR2
dynamicColors_brown	TALDO1
dynamicColors_brown	TCEAL4
dynamicColors_brown	TCF4
dynamicColors_brown	TCIRG1
dynamicColors_brown	TERF2IP
dynamicColors_brown	TFEC
dynamicColors_brown	TGFBI
dynamicColors_brown	THBS1
dynamicColors_brown	THEMIS2
dynamicColors_brown	TICAM2
dynamicColors_brown	TIMP1
dynamicColors_brown	TK2
dynamicColors_brown	TKT
dynamicColors_brown	TLNRD1
dynamicColors_brown	TLR1
dynamicColors_brown	TLR5
dynamicColors_brown	TLR6
dynamicColors_brown	TMCO3
dynamicColors_brown	TMEM154
dynamicColors_brown	TMEM165
dynamicColors_brown	TMEM167A
dynamicColors_brown	TMEM205
dynamicColors_brown	TMEM30A
dynamicColors_brown	TMOD2
dynamicColors_brown	TNFRSF1A
dynamicColors_brown	TNFRSF1B
dynamicColors_brown	TNFRSF8
dynamicColors_brown	TNFSF13
dynamicColors_brown	TNFSF13B
dynamicColors_brown	TNRC18
dynamicColors_brown	TPMT
dynamicColors_brown	TPP1
dynamicColors_brown	TRAPPC5
dynamicColors_brown	TRIM38
dynamicColors_brown	TRIM59
dynamicColors_brown	TRIOBP
dynamicColors_brown	TRIQK
dynamicColors_brown	TRMT1
dynamicColors_brown	TRPM2
dynamicColors_brown	TSHZ3
dynamicColors_brown	TSPAN4
dynamicColors_brown	TSPO
dynamicColors_brown	TUBA1A
dynamicColors_brown	TXLNB
dynamicColors_brown	TXNDC5
dynamicColors_brown	TYMP
dynamicColors_brown	TYROBP
dynamicColors_brown	UBA1
dynamicColors_brown	UBAC1
dynamicColors_brown	UBXN11
dynamicColors_brown	UNC93B1
dynamicColors_brown	VAMP3
dynamicColors_brown	VASP
dynamicColors_brown	VNN2
dynamicColors_brown	VSIR
dynamicColors_brown	VTI1B
dynamicColors_brown	WASF2
dynamicColors_brown	WBP1L
dynamicColors_brown	WDR13
dynamicColors_brown	WDR41
dynamicColors_brown	XRCC4
dynamicColors_brown	ZBED1
dynamicColors_brown	ZBTB7B
dynamicColors_brown	ZDHHC1
dynamicColors_brown	ZMIZ2
dynamicColors_brown	ZNF106
dynamicColors_brown	ZNF445
dynamicColors_brown	ZNF518A
dynamicColors_brown	ZNF737
dynamicColors_brown	ZYX
dynamicColors_cyan	ABCC3
dynamicColors_cyan	ABHD11
dynamicColors_cyan	ABHD16A
dynamicColors_cyan	AC100810.1
dynamicColors_cyan	AC147067.1
dynamicColors_cyan	ACRBP
dynamicColors_cyan	ADI1
dynamicColors_cyan	AGPAT1
dynamicColors_cyan	AIG1
dynamicColors_cyan	ANKRD9
dynamicColors_cyan	AP003068.2
dynamicColors_cyan	ARF1
dynamicColors_cyan	ARHGAP18
dynamicColors_cyan	BEX3
dynamicColors_cyan	C12orf76
dynamicColors_cyan	C19orf33
dynamicColors_cyan	C2orf88
dynamicColors_cyan	CA2
dynamicColors_cyan	CALM3
dynamicColors_cyan	CAPN1
dynamicColors_cyan	CCDC92
dynamicColors_cyan	CD151
dynamicColors_cyan	CD27-AS1
dynamicColors_cyan	CDC14B
dynamicColors_cyan	CDK2AP1
dynamicColors_cyan	CDKN2D
dynamicColors_cyan	CENPT
dynamicColors_cyan	CERS2
dynamicColors_cyan	CHMP6
dynamicColors_cyan	CLCN3
dynamicColors_cyan	CPNE5
dynamicColors_cyan	CTDSPL
dynamicColors_cyan	CTSA
dynamicColors_cyan	CTTN
dynamicColors_cyan	CYB5R1
dynamicColors_cyan	CYB5R3
dynamicColors_cyan	DAB2
dynamicColors_cyan	DERA
dynamicColors_cyan	DNM3
dynamicColors_cyan	E2F1
dynamicColors_cyan	EGFL7
dynamicColors_cyan	EGLN3
dynamicColors_cyan	EHD3
dynamicColors_cyan	EIF2AK1
dynamicColors_cyan	ELOVL7
dynamicColors_cyan	ENDOD1
dynamicColors_cyan	ENKUR
dynamicColors_cyan	ERV3-1
dynamicColors_cyan	ESAM
dynamicColors_cyan	ETFA
dynamicColors_cyan	EVA1B
dynamicColors_cyan	F11R
dynamicColors_cyan	FAM110A
dynamicColors_cyan	FAM32A
dynamicColors_cyan	FAXDC2
dynamicColors_cyan	FERMT3
dynamicColors_cyan	FHL1
dynamicColors_cyan	GADD45A
dynamicColors_cyan	GAS2L1
dynamicColors_cyan	GLA
dynamicColors_cyan	GMPR
dynamicColors_cyan	GNAS
dynamicColors_cyan	GNAZ
dynamicColors_cyan	GP1BA
dynamicColors_cyan	GPX4
dynamicColors_cyan	GRAP2
dynamicColors_cyan	GSN
dynamicColors_cyan	GSTO1
dynamicColors_cyan	GTPBP2
dynamicColors_cyan	GUCY1B1
dynamicColors_cyan	H2AFJ
dynamicColors_cyan	HEXIM2
dynamicColors_cyan	HIST1H2AC
dynamicColors_cyan	HIST1H2BJ
dynamicColors_cyan	HIST1H3H
dynamicColors_cyan	HIST2H2BE
dynamicColors_cyan	ILK
dynamicColors_cyan	INF2
dynamicColors_cyan	ITGA2B
dynamicColors_cyan	KIF2A
dynamicColors_cyan	LAMTOR1
dynamicColors_cyan	LEPROT
dynamicColors_cyan	LGALSL
dynamicColors_cyan	LIMS1
dynamicColors_cyan	LYL1
dynamicColors_cyan	LYPLAL1
dynamicColors_cyan	MAGED2
dynamicColors_cyan	MAGI2-AS3
dynamicColors_cyan	MCUR1
dynamicColors_cyan	MFAP3L
dynamicColors_cyan	MGAT4B
dynamicColors_cyan	MISP3
dynamicColors_cyan	MLH3
dynamicColors_cyan	MMD
dynamicColors_cyan	MOB3C
dynamicColors_cyan	MPST
dynamicColors_cyan	MTPN
dynamicColors_cyan	MTURN
dynamicColors_cyan	MYL9
dynamicColors_cyan	MYLK
dynamicColors_cyan	NAP1L1
dynamicColors_cyan	NDUFA6
dynamicColors_cyan	NENF
dynamicColors_cyan	NEXN
dynamicColors_cyan	NORAD
dynamicColors_cyan	NT5C3A
dynamicColors_cyan	NT5M
dynamicColors_cyan	NUTF2
dynamicColors_cyan	OAZ1
dynamicColors_cyan	ODC1
dynamicColors_cyan	PCP2
dynamicColors_cyan	PCSK6
dynamicColors_cyan	PDE5A
dynamicColors_cyan	PDGFA
dynamicColors_cyan	PDGFB
dynamicColors_cyan	PDLIM1
dynamicColors_cyan	PLA2G12A
dynamicColors_cyan	PLEKHO1
dynamicColors_cyan	PRDX6
dynamicColors_cyan	PRKAR1B
dynamicColors_cyan	PRKAR2B
dynamicColors_cyan	PTGIR
dynamicColors_cyan	PTPN18
dynamicColors_cyan	R3HDM4
dynamicColors_cyan	RAB27B
dynamicColors_cyan	RAB32
dynamicColors_cyan	RAB4A
dynamicColors_cyan	RBBP6
dynamicColors_cyan	RGS10
dynamicColors_cyan	RUFY1
dynamicColors_cyan	SAV1
dynamicColors_cyan	SCN1B
dynamicColors_cyan	SEC62
dynamicColors_cyan	SELP
dynamicColors_cyan	SENCR
dynamicColors_cyan	SH3BGRL2
dynamicColors_cyan	SLC39A3
dynamicColors_cyan	SLC40A1
dynamicColors_cyan	SMOX
dynamicColors_cyan	SNN
dynamicColors_cyan	SPINT2
dynamicColors_cyan	SPNS1
dynamicColors_cyan	STMP1
dynamicColors_cyan	STOM
dynamicColors_cyan	STON2
dynamicColors_cyan	SUPT4H1
dynamicColors_cyan	SVIP
dynamicColors_cyan	TAGLN2
dynamicColors_cyan	TAX1BP3
dynamicColors_cyan	TBXA2R
dynamicColors_cyan	TCEAL9
dynamicColors_cyan	TM2D2
dynamicColors_cyan	TNFSF4
dynamicColors_cyan	TNNC2
dynamicColors_cyan	TPM1
dynamicColors_cyan	TSC22D1
dynamicColors_cyan	TSPAN13
dynamicColors_cyan	TSPAN33
dynamicColors_cyan	TSPAN9
dynamicColors_cyan	TST
dynamicColors_cyan	TUBA4A
dynamicColors_cyan	TUBB1
dynamicColors_cyan	TUBB2A
dynamicColors_cyan	TUBB4B
dynamicColors_cyan	UBL4A
dynamicColors_cyan	USF2
dynamicColors_cyan	VDAC3
dynamicColors_cyan	YWHAH
dynamicColors_cyan	ZCCHC17
dynamicColors_cyan	ZFYVE21
dynamicColors_green	A1BG
dynamicColors_green	AAMP
dynamicColors_green	ACAP1
dynamicColors_green	ACTG1
dynamicColors_green	AHSA1
dynamicColors_green	AKR7A2
dynamicColors_green	ALDH16A1
dynamicColors_green	ANAPC15
dynamicColors_green	ANXA6
dynamicColors_green	ARHGAP45
dynamicColors_green	ARHGDIB
dynamicColors_green	ARL1
dynamicColors_green	ARL6IP1
dynamicColors_green	ARL6IP5
dynamicColors_green	ARMC6
dynamicColors_green	ARMCX6
dynamicColors_green	ATF6B
dynamicColors_green	ATL3
dynamicColors_green	ATP5F1E
dynamicColors_green	ATP5IF1
dynamicColors_green	ATP5MC1
dynamicColors_green	ATP5MC3
dynamicColors_green	ATP5MD
dynamicColors_green	ATP5ME
dynamicColors_green	ATP5MF
dynamicColors_green	ATP5PD
dynamicColors_green	ATP5PF
dynamicColors_green	AURKAIP1
dynamicColors_green	B2M
dynamicColors_green	BABAM1
dynamicColors_green	BANF1
dynamicColors_green	BAX
dynamicColors_green	BCAP29
dynamicColors_green	BRMS1
dynamicColors_green	C18orf32
dynamicColors_green	C1orf122
dynamicColors_green	C3orf14
dynamicColors_green	C4orf3
dynamicColors_green	C7orf50
dynamicColors_green	C9orf16
dynamicColors_green	CALM1
dynamicColors_green	CALR
dynamicColors_green	CARHSP1
dynamicColors_green	CBR1
dynamicColors_green	CCDC107
dynamicColors_green	CCDC124
dynamicColors_green	CCDC85B
dynamicColors_green	CCT5
dynamicColors_green	CCT6A
dynamicColors_green	CD2BP2
dynamicColors_green	CD320
dynamicColors_green	CD46
dynamicColors_green	CD59
dynamicColors_green	CD84
dynamicColors_green	CDC37
dynamicColors_green	CDK2AP2
dynamicColors_green	CDK5RAP3
dynamicColors_green	CENPX
dynamicColors_green	CFL1
dynamicColors_green	CHCHD1
dynamicColors_green	CHCHD5
dynamicColors_green	CHMP4A
dynamicColors_green	CIAO2B
dynamicColors_green	CKS1B
dynamicColors_green	CLTB
dynamicColors_green	CNPY2
dynamicColors_green	COA3
dynamicColors_green	COA4
dynamicColors_green	COA8
dynamicColors_green	COMMD7
dynamicColors_green	COMMD8
dynamicColors_green	COPS5
dynamicColors_green	COPS6
dynamicColors_green	COPS9
dynamicColors_green	COPZ1
dynamicColors_green	CORO1A
dynamicColors_green	COX14
dynamicColors_green	COX5B
dynamicColors_green	COX6B1
dynamicColors_green	COX7B
dynamicColors_green	CPNE3
dynamicColors_green	CSNK2B
dynamicColors_green	CUEDC2
dynamicColors_green	CYB561D2
dynamicColors_green	CYBA
dynamicColors_green	CYBC1
dynamicColors_green	DAD1
dynamicColors_green	DBI
dynamicColors_green	DCTN2
dynamicColors_green	DCTN3
dynamicColors_green	DDOST
dynamicColors_green	DDRGK1
dynamicColors_green	DDX17
dynamicColors_green	DDX23
dynamicColors_green	DEK
dynamicColors_green	DESI1
dynamicColors_green	DNMT1
dynamicColors_green	DNPEP
dynamicColors_green	DPF2
dynamicColors_green	DPM3
dynamicColors_green	DPP7
dynamicColors_green	DPY30
dynamicColors_green	DRAP1
dynamicColors_green	DSTN
dynamicColors_green	DYNLRB1
dynamicColors_green	ECH1
dynamicColors_green	ECHS1
dynamicColors_green	EID1
dynamicColors_green	ETFB
dynamicColors_green	ETHE1
dynamicColors_green	FAAP20
dynamicColors_green	FAM111A
dynamicColors_green	FAM174C
dynamicColors_green	FAM50A
dynamicColors_green	FAM89B
dynamicColors_green	FASTK
dynamicColors_green	FBXL15
dynamicColors_green	FBXW5
dynamicColors_green	FDPS
dynamicColors_green	FH
dynamicColors_green	FIBP
dynamicColors_green	FKBP3
dynamicColors_green	FUNDC2
dynamicColors_green	FUT7
dynamicColors_green	GATD3B
dynamicColors_green	GBP1
dynamicColors_green	GBP4
dynamicColors_green	GHITM
dynamicColors_green	GLRX2
dynamicColors_green	GNPDA1
dynamicColors_green	GOLGA7
dynamicColors_green	GPN3
dynamicColors_green	GRHPR
dynamicColors_green	GRK6
dynamicColors_green	GSDMD
dynamicColors_green	GTF2H5
dynamicColors_green	GTF3C6
dynamicColors_green	HDAC1
dynamicColors_green	HIKESHI
dynamicColors_green	HLA-A
dynamicColors_green	HLA-B
dynamicColors_green	HLA-C
dynamicColors_green	HLA-E
dynamicColors_green	HMGB1
dynamicColors_green	HMGB2
dynamicColors_green	HMGN2
dynamicColors_green	HMGN3
dynamicColors_green	HMGN4
dynamicColors_green	HNRNPUL2
dynamicColors_green	HPF1
dynamicColors_green	HPRT1
dynamicColors_green	HSD17B10
dynamicColors_green	HSP90B1
dynamicColors_green	IAH1
dynamicColors_green	ICAM3
dynamicColors_green	IDH2
dynamicColors_green	IER3IP1
dynamicColors_green	IFI35
dynamicColors_green	IFITM2
dynamicColors_green	IFT20
dynamicColors_green	IKBIP
dynamicColors_green	INTS11
dynamicColors_green	ISG15
dynamicColors_green	ITGB1
dynamicColors_green	ITGB1BP1
dynamicColors_green	ITGB7
dynamicColors_green	ITM2B
dynamicColors_green	ITPA
dynamicColors_green	JKAMP
dynamicColors_green	JPT1
dynamicColors_green	JTB
dynamicColors_green	KDELR2
dynamicColors_green	KLHDC3
dynamicColors_green	LMAN2
dynamicColors_green	LRP10
dynamicColors_green	LSM1
dynamicColors_green	LSM3
dynamicColors_green	LSM4
dynamicColors_green	LSM6
dynamicColors_green	LY6E
dynamicColors_green	MANF
dynamicColors_green	MAP2K2
dynamicColors_green	MAZ
dynamicColors_green	MBD4
dynamicColors_green	MCRIP1
dynamicColors_green	MEA1
dynamicColors_green	MED8
dynamicColors_green	MESD
dynamicColors_green	METTL26
dynamicColors_green	MFSD10
dynamicColors_green	MGAT2
dynamicColors_green	MGST3
dynamicColors_green	MICOS10
dynamicColors_green	MIEN1
dynamicColors_green	MIF4GD
dynamicColors_green	MLX
dynamicColors_green	MPC1
dynamicColors_green	MPG
dynamicColors_green	MRPL11
[truncated: 4,320 more rows]

## Sheet: sTable4
Module	HALLMARK	GeneRatio	BgRatio	pvalue	p.adjust	qvalue	Count	Genes
dynamicColors_black	HALLMARK_PROTEIN_SECRETION	11/121	96/4383	5.44885e-05	0.00245198	0.00217954	11	ATP1A1/SEC31A/SEC24D/AP3B1/IGF2R/AP1G1/NAPG/NAPA/MAPK1/ARFGAP3/VAMP7
dynamicColors_black	HALLMARK_APOPTOSIS	13/121	161/4383	0.000425754	0.00957946	0.00851507	13	PPP3R1/BCL2L11/SLC20A1/CFLAR/ADD1/ETF1/NEDD9/IGF2R/HSPB1/DNAJC3/GCH1/RARA/ROCK1
dynamicColors_black	HALLMARK_MTORC1_SIGNALING	14/121	200/4383	0.00107807	0.016171	0.0143743	14	RAB1A/ACSL3/EDEM1/ETF1/GCLC/TES/ADIPOR2/TXNRD1/ATP2A2/ATP6V1D/GGA2/LDLR/GPI/PGK1
dynamicColors_black	HALLMARK_MITOTIC_SPINDLE	13/121	199/4383	0.00302915	0.034078	0.0302915	13	CAPZB/BCL2L11/ATG4B/NEDD9/WASL/HOOK3/CLIP1/DYNC1H1/YWHAE/ROCK1/PLEKHG2/MARK4/PREX1
dynamicColors_blue	HALLMARK_MYC_TARGETS_V1	70/249	200/4383	9.8809e-40	4.84164e-38	4.26439e-38	70	RPL22/SRM/HNRNPR/USP1/SERBP1/MRPL9/CCT3/PPM1G/SRSF7/CCT4/SNRPG/CCT7/DDX18/SSB/HSPD1/HSPE1/EEF1B2/RPL14/IMPDH2/CNBP/NCBP2/RPL34/ABCE1/NPM1/NHP2/RACK1/MRPS18B/RPS10/HSP90AB1/HNRNPA2B1/CBX3/PSMA2/PPIA/SSBP1/MYC/RPS6/POLE3/SET/LDHA/RPS3/CLNS1A/PHB2/HNRNPA1/PA2G4/PTGES3/CCT2/SLC25A3/RPL6/RAN/APEX1/EIF2S1/ERH/DUT/RSL1D1/TUFM/C1QBP/SNRPD1/TXNL4A/LSM7/FBL/SNRPA/SNRPD2/RPL18/RPS5/TRIM28/NOP56/SNRPB2/EIF2S…
dynamicColors_blue	HALLMARK_OXIDATIVE_PHOSPHORYLATION	38/249	200/4383	1.17581e-11	2.88074e-10	2.53728e-10	38	MRPS15/COX7A2L/MDH1/SUCLG1/NDUFB4/MRPS22/NDUFC1/COX7C/COX7A2/NDUFA4/MDH2/NDUFA5/UQCRB/COX6C/NDUFB6/ATP6V1G1/ATP5F1C/VDAC2/NDUFB8/LDHA/NDUFS3/FDX1/SDHD/ATP5MG/PHB2/LDHB/ATP5MC2/SLC25A3/COX6A1/COX4I1/ATP5F1A/ATP5F1D/MRPL34/IDH3B/ATP5PO/TOMM22/SLC25A6/SLC25A5
dynamicColors_blue	HALLMARK_MYC_TARGETS_V2	12/249	58/4383	7.4225e-05	0.00121234	0.0010678	12	SRM/MPHOSPH10/DDX18/HSPD1/HSPE1/NPM1/NDUFAF4/CBX3/MYC/PA2G4/DCTPP1/NOP56
dynamicColors_blue	HALLMARK_ALLOGRAFT_REJECTION	22/249	200/4383	0.00189928	0.0232661	0.0204922	22	LCK/CD2/DEGS1/TRAT1/MRPL3/RPL9/ABCE1/RPS3A/NPM1/LTB/SIT1/CD3E/CD3D/CD3G/CCND2/SOCS1/RPS19/RPS9/EIF3D/IL2RG/RPL39/CD40LG
dynamicColors_brown	HALLMARK_COMPLEMENT	28/223	200/4383	6.14679e-07	2.95046e-05	2.45871e-05	28	CTSS/S100A9/CR1/GCA/PRKCD/LAP3/ANXA5/CTSO/CD36/GNB2/CTSB/JAK2/FCN1/GATA3/SPOCK2/IRF7/RHOG/SERPING1/PRCP/LRP1/CPM/LTA4H/LGALS3/CTSH/MSRB1/CEBPB/TIMP1/LAMP2
dynamicColors_brown	HALLMARK_INTERFERON_GAMMA_RESPONSE	22/223	200/4383	0.000430716	0.0103372	0.00861433	22	STAT1/LAP3/BANK1/CD74/HLA-DRB1/HLA-DMA/FGL2/IRF5/JAK2/IRF7/SERPING1/STAT2/OAS3/ISG20/CIITA/MVP/IRF8/SECTM1/IFI30/SAMHD1/OGFR/CSF2RB
dynamicColors_brown	HALLMARK_ALLOGRAFT_REJECTION	21/223	200/4383	0.00107861	0.0172577	0.0143814	21	CTSS/CAPG/STAT1/CCR2/TLR1/TLR6/CD74/LY86/HLA-DRA/HLA-DMA/JAK2/IRF7/SPI1/IL18/ETS1/CD4/IGSF6/IRF8/NCF4/TIMP1/CFP
dynamicColors_cyan	HALLMARK_REACTIVE_OXYGEN_SPECIES_PATHWAY	5/63	49/4383	0.000612374	0.0238826	0.0232058	5	PRDX6/PDLIM1/GPX4/CDKN2D/NDUFA6
dynamicColors_green	HALLMARK_OXIDATIVE_PHOSPHORYLATION	46/161	200/4383	7.47678e-26	3.06548e-24	2.5972e-24	46	NDUFS2/MGST3/FH/COX5B/ATP5MC3/NDUFB3/PDHB/NDUFB5/ATP5ME/NDUFS6/UQCRQ/VDAC1/NDUFA2/MPC1/ATP5MF/NDUFB2/SURF1/ECHS1/MRPL11/NDUFS8/NDUFC2/TIMM8B/NDUFB1/MRPS11/IDH2/NDUFAB1/ATP5MC1/ATP5PD/NDUFS7/UQCR11/NDUFA7/NDUFB7/COX6B1/ECH1/MRPS12/BAX/ETFB/NDUFA3/ATP5F1E/ATP5PF/UQCR10/POLR2F/PDHA1/HSD17B10/COX7B/NDUFA1
dynamicColors_green	HALLMARK_INTERFERON_GAMMA_RESPONSE	23/161	200/4383	6.97506e-07	1.42989e-05	1.21146e-05	23	ISG15/GBP4/VAMP5/NMI/TNFSF10/HLA-A/HLA-B/PSMB8/PSMB9/TAP1/SRI/LY6E/IFITM2/UBE2L6/ITGB7/PSME1/PSME2/B2M/MT2A/PSMB10/XAF1/IFI35/RBCK1
dynamicColors_green	HALLMARK_INTERFERON_ALPHA_RESPONSE	14/161	97/4383	9.14563e-06	0.00012499	0.000105897	14	ISG15/GBP4/NMI/HLA-C/PSMB8/PSMB9/TAP1/LY6E/IFITM2/UBE2L6/PSME1/PSME2/B2M/IFI35
dynamicColors_green	HALLMARK_DNA_REPAIR	17/161	150/4383	2.70862e-05	0.000277634	0.000235223	17	TAF12/GTF2H5/POLR2J/VPS28/SURF1/TAF10/POLD4/TMED2/DAD1/MPG/ARL6IP1/NME1/NT5C/ITPA/MRPL40/POLR2F/HPRT1
dynamicColors_greenyellow	HALLMARK_OXIDATIVE_PHOSPHORYLATION	13/93	200/4383	0.00025857	0.00956708	0.00870972	13	UQCRH/HADHA/ACAA1/COX17/ATP6V0E1/CYC1/COX8A/ATP5F1B/COX5A/SLC25A11/ACAA2/TIMM13/IDH3G
dynamicColors_grey	HALLMARK_E2F_TARGETS	4/11	200/4383	0.00107808	0.00754658	0.00680894	4	CKS2/HELLS/MKI67/TOP2A
dynamicColors_grey	HALLMARK_G2M_CHECKPOINT	4/11	200/4383	0.00107808	0.00754658	0.00680894	4	CENPF/CKS2/MKI67/TOP2A
dynamicColors_lightgreen	HALLMARK_TNFA_SIGNALING_VIA_NFKB	7/26	200/4383	0.000116284	0.00360481	0.00354972	7	NR4A2/BHLHE40/AREG/B4GALT1/NR4A3/LITAF/MAFF
dynamicColors_lightyellow	HALLMARK_HEME_METABOLISM	17/20	200/4383	8.3439e-21	1.00127e-19	9.66136e-20	17	E2F2/TRIM58/SNCA/BPGM/MKRN1/DMTN/SLC25A37/ANK1/HBB/HMBS/GLRX5/HAGH/FECH/BSG/RAD23A/BLVRB/OSBP2
dynamicColors_magenta	HALLMARK_TNFA_SIGNALING_VIA_NFKB	24/87	200/4383	2.35709e-13	1.06069e-11	8.93215e-12	24	LAMB3/ID2/MXD1/HES1/PLK2/HBEGF/IER3/CDKN1A/SGK1/SOD2/NAMPT/EGR3/RIPK2/KLF10/NFIL3/EGR2/PTPRE/PHLDA2/EHD1/NR4A1/DRAM1/BCL2A1/IFNGR2/ICOSLG
dynamicColors_magenta	HALLMARK_INFLAMMATORY_RESPONSE	16/87	200/4383	1.30576e-06	2.93795e-05	2.47407e-05	16	MXD1/IL1R1/HBEGF/RNF144B/CDKN1A/NAMPT/LYN/RIPK2/PTPRE/CD82/ACVR1B/NOD2/GNA15/IFNGR2/ICOSLG/OSM
dynamicColors_magenta	HALLMARK_P53_PATHWAY	13/87	200/4383	0.00012988	0.0019482	0.00164059	13	MXD1/PLK2/HBEGF/IER3/CDKN1A/UPP1/NOTCH1/PTPRE/CD82/ACVR1B/DRAM1/ZFP36L1/SERTAD3
dynamicColors_magenta	HALLMARK_TGF_BETA_SIGNALING	5/87	54/4383	0.00404126	0.0384898	0.0324124	5	ID2/KLF10/ID1/IFNGR2/XIAP
dynamicColors_magenta	HALLMARK_APOPTOSIS	9/87	161/4383	0.00427664	0.0384898	0.0324124	9	DAP/IER3/CDKN1A/IFNGR1/SOD2/EGR3/GNA15/BID/XIAP
dynamicColors_magenta	HALLMARK_MTORC1_SIGNALING	10/87	200/4383	0.00578982	0.0434236	0.0365673	10	RIT1/SLC6A6/MTHFD2L/CDKN1A/NAMPT/INSIG1/SLA/NFIL3/PNP/LGMN
dynamicColors_midnightblue	HALLMARK_ALLOGRAFT_REJECTION	13/47	200/4383	9.00996e-08	2.43269e-06	2.2762e-06	13	CD8A/CD8B/ZAP70/GZMA/F2R/TAP2/GCNT1/GPR65/ITGAL/CCL5/CCL4/CD7/CXCR3
dynamicColors_purple	HALLMARK_TNFA_SIGNALING_VIA_NFKB	13/73	200/4383	1.92836e-05	0.000790628	0.000669851	13	ATF3/FOSL2/BCL6/CD83/NFKBIE/NINJ1/ABCA1/MAP3K8/DENND5A/ATP2B1/ICAM1/BCL3/B4GALT5
dynamicColors_purple	HALLMARK_CHOLESTEROL_HOMEOSTASIS	7/73	74/4383	0.000196358	0.00402534	0.00341043	7	ATF3/CTNNB1/ALCAM/CPEB2/ANTXR2/STARD4/GUSB
dynamicColors_purple	HALLMARK_IL2_STAT5_SIGNALING	10/73	199/4383	0.00150815	0.0206114	0.0174628	10	SPRED2/ITGAV/ALCAM/CD83/AHR/NDRG1/MAP3K8/DENND5A/P2RX4/PRNP
dynamicColors_purple	HALLMARK_WNT_BETA_CATENIN_SIGNALING	4/73	42/4383	0.00491515	0.0450775	0.0381915	4	ADAM17/CTNNB1/RBPJ/NCOR2
dynamicColors_purple	HALLMARK_INFLAMMATORY_RESPONSE	9/73	200/4383	0.00549726	0.0450775	0.0381915	9	IRAK2/AHR/ABCA1/ITGA5/ATP2B1/P2RX4/HIF1A/PSEN1/ICAM1
dynamicColors_red	HALLMARK_INTERFERON_ALPHA_RESPONSE	10/116	97/4383	0.000206893	0.00445117	0.00412765	10	IFI44/RSAD2/IFIH1/CASP8/HERC6/DDX60/IFIT2/IFIT3/OASL/PSMA3
dynamicColors_red	HALLMARK_INTERFERON_GAMMA_RESPONSE	15/116	200/4383	0.00021196	0.00445117	0.00412765	15	IFI44/RSAD2/IFIH1/CASP8/HERC6/DDX60/RAPGEF6/ARID5B/FAS/IFIT2/IFIT3/IFIT1/OASL/PSMA3/NLRC5
dynamicColors_red	HALLMARK_IL2_STAT5_SIGNALING	14/116	199/4383	0.000670995	0.00939393	0.00871116	14	LRRC8C/LCLAT1/ICOS/IKZF2/LRIG1/PLPP1/CCND3/PHTF2/IL2RA/IKZF4/PRKCH/RORA/MYO1C/BCL2
dynamicColors_salmon	HALLMARK_TNFA_SIGNALING_VIA_NFKB	21/73	200/4383	3.3321e-12	1.16624e-10	8.76869e-11	21	JUN/BTG2/CCNL1/IRF1/DUSP1/TNF/TNFAIP3/ZBTB10/KLF9/KLF6/RELA/CD69/IL23A/NFKBIA/FOS/PER1/EIF1/GADD45B/IER2/PPP1R15A/BTG3
dynamicColors_salmon	HALLMARK_UV_RESPONSE_UP	11/73	158/4383	4.85066e-05	0.000848865	0.000638244	11	BTG2/HNRNPU/IRF1/AMD1/DNAJA1/DDX21/NFKBIA/FOS/EIF5/DNAJB1/BTG3
dynamicColors_salmon	HALLMARK_APOPTOSIS	10/73	161/4383	0.00028471	0.00332162	0.00249746	10	JUN/BTG2/IRF1/TNF/DNAJA1/RELA/CD69/PMAIP1/GADD45B/BTG3
dynamicColors_salmon	HALLMARK_G2M_CHECKPOINT	11/73	200/4383	0.0004002	0.00350175	0.0026329	11	SRSF10/SFPQ/DR1/HNRNPU/TRA2B/AMD1/KIF20B/KPNA2/SRSF2/ILF3/UBE2S
dynamicColors_salmon	HALLMARK_MYC_TARGETS_V1	10/73	200/4383	0.00156646	0.0109652	0.00824455	10	ILF2/HNRNPU/HNRNPA3/TRA2B/SRSF3/TCP1/DDX21/SNRPA1/KPNA2/SRSF2
dynamicColors_salmon	HALLMARK_P53_PATHWAY	9/73	200/4383	0.00549726	0.0320673	0.0241108	9	JUN/BTG2/SLC3A2/TRIAP1/FOS/TRAF4/TOB1/PPP1R15A/TSPYL2
dynamicColors_tan	HALLMARK_INTERFERON_ALPHA_RESPONSE	5/42	97/4383	0.00212884	0.0345971	0.0310228	5	CD47/IRF2/SAMD9/SAMD9L/LPAR6
dynamicColors_tan	HALLMARK_G2M_CHECKPOINT	7/42	200/4383	0.00256275	0.0345971	0.0310228	7	STMN1/RPA2/PURA/CASP8AP2/BUB3/CBX1/SRSF1
dynamicColors_turquoise	HALLMARK_MITOTIC_SPINDLE	35/366	199/4383	1.29298e-05	0.000362205	0.00031264	35	LRPPRC/SPTBN1/CLASP1/RAB3GAP1/FLNB/PPP4R2/RASA2/SMC4/RFC1/CENPE/ARHGAP10/RICTOR/RANBP9/CD2AP/LATS1/EZR/RAPGEF5/PCM1/ARFGEF1/ABL1/ABI1/KIF5B/PCGF5/PXN/ARHGEF7/KLC1/AKAP13/PAFAH1B1/CDC27/CSNK1D/MAPRE1/STAU1/TIAM1/PCNT/MYH9
dynamicColors_turquoise	HALLMARK_G2M_CHECKPOINT	35/366	200/4383	1.44882e-05	0.000362205	0.00031264	35	MTF2/CUL3/SMARCC1/STAG1/SMC4/YTHDC1/HNRNPD/CENPE/SLC12A2/HUS1/DBF4/CUL1/EZH2/WRN/RAD21/RAD23B/ABL1/KIF5B/NUP98/RBM14/CUL5/SLC38A1/CCNT1/SLC7A1/CUL4A/ARID4A/KNL1/GSPT1/SLC7A5/PAFAH1B1/CDC27/SS18/CHAF1A/DDX39A/NUP50
dynamicColors_yellow	HALLMARK_UV_RESPONSE_DN	15/113	144/4383	3.08177e-06	0.000129434	0.000116783	15	ATP2B4/AKT3/DLG1/INPP4B/BCKDHB/CDK13/BMPR1A/ADD3/MGMT/MAP2K5/IGF1R/SPOP/PTPRM/ARHGEF9/ATRX
